# Supplementary material for: Forensic analysis of Turkish elections in 2017–2018
Source: PLoS One. 2018 Oct 5;13(10):e0204975. doi: 10.1371/journal.pone.0204975 (PMC6173410; doi:10.1371/journal.pone.0204975)
Supplement: S1 Dataset — The results for each analyzed election are available as single XLSX file, one sheet per election. The columns correspond to Ni, Ti, Vi, and an index that labels the administrative regions (“neighborhoods”) used to compute the standardized election fingerprints. (XLSX) [file pone.0204975.s001.xlsx]

## Sheet: Venezuela 1998
612	368	256	10104
564	374	250	10104
554	332	243
591	354	268
497	322	210	10104
517	326	208	10104
526	334	222	10104
535	339	213	10104
531	347	196	10104
426	257	151	10104
487	270	159	10104
548	357	210	10101
583	358	218	10101
762	477	282	10101
497	375	239	10101
564	404	236	10101
434	306	161	10101
459	307	144	10101
443	320	163	10101
465	320	170	10101
461	322	163	10101
462	328	171	10101
469	329	168	10101
484	361	170	10101
516	373	179	10101
522	346	205	10101
571	383	225	10101
726	437	229
726	463	229
648	433	249	10101
654	469	242	10101
887	585	315	10101
724	490	285	10101
748	501	283	10101
735	505	287	10101
740	509	291	10101
747	535	320	10101
624	409	203	10101
626	423	193	10101
812	512	236	10101
694	407	208	10121
636	412	256	10113
677	439	268	10113
486	325	142	10121
493	328	144	10121
509	334	125	10121
498	335	141	10121
502	353	142	10121
505	355	155	10121
523	364	165	10121
532	368	164	10121
543	375	155	10121
512	324	131	10121
569	337	156	10121
706	434	191	10121
475	267	154	10113
584	343	228	10113
600	380	264	10113
634	400	293	10113
657	401	270	10113
663	419	274	10113
414	270	167	10113
449	279	172	10113
455	278	192	10102
465	287	174	10102
683	407	257	10102
603	405	245	10102
623	412	259	10102
636	343	157	10102
636	369	173	10102
600	423	193	10102
590	425	204	10102
654	435	202	10102
438	299	163	10102
496	304	157	10102
669	423	225	10102
610	369	197	10113
574	386	205	10113
645	464	244	10102
667	471	222	10102
651	477	249	10102
700	483	246	10102
711	504	264	10102
738	507	230	10102
741	536	258	10102
672	509	245	10102
717	522	292	10102
722	530	251	10102
719	531	268	10102
711	545	257	10102
761	555	264	10102
772	556	279	10102
765	557	276	10102
832	591	285	10102
559	387	170	10102
564	391	161	10102
611	404	171	10102
573	404	179	10102
633	405	185	10102
667	411	193	10102
631	419	181	10102
648	441	207	10102
647	448	198	10102
482	349	164	10102
507	355	161	10102
559	344	145	10102
553	345	165	10102
563	365	182	10102
552	370	204	10102
570	375	176	10102
540	317	136	10102
603	390	155	10102
760	442	195	10102
607	392	191	10102
608	394	178	10102
601	395	171	10102
640	404	198	10102
665	422	193	10102
608	385	264	10111
638	405	304	10111
661	432	301	10111
670	441	294	10111
692	451	297	10111
656	408	228	10103
658	411	251	10103
706	454	265	10103
714	457	283	10103
771	460	268	10103
662	355	214	10103
627	357	202	10103
472	159	84
449	196	108
787	523	326	10103
786	526	353	10103
514	307	205	10103
492	326	218	10103
715	443	307	10103
532	302	150	10103
523	327	209	10103
629	384	263	10104
662	399	286	10104
623	403	284	10104
663	420	300	10104
678	422	309	10104
410	218	166
477	285	202	10104
434	248	174
487	280	198
499	272	195
493	276	214
498	277	204
493	291	201
504	294	217
500	294	201
507	299	217
536	315	222
587	340	248
227	162	121
462	224	167	10104
432	234	175	10104
57	48	25	10104
492	321	215	10104
506	326	211	10104
516	331	213	10104
503	342	232	10104
573	360	241	10104
708	418	275	10104
804	447	326	10104
551	347	243	10104
603	366	257	10104
570	373	258	10104
578	384	278	10104
613	386	250	10104
490	283	220
489	322	222
497	156	103	10104
427	296	192	10104
434	313	192	10104
468	318	190	10104
484	334	220	10104
469	342	214	10104
484	349	224	10104
502	356	221	10104
466	521	352	10104
359	229	149	10104
473	295	178
467	313	205
603	352	233	10104
612	366	244	10104
617	380	270	10104
624	384	265	10104
623	395	270	10104
667	416	281
658	392	275	10104
656	396	296	10104
659	414	293	10104
685	427	295	10104
695	429	283	10104
513	250	172	10104
542	274	178	10104
493	331	239	10104
531	349	237	10104
557	390	277	10104
385	245	158	10104
394	222	163	10104
793	582	397	10104
488	287	169	10104
531	337	210	10104
528	344	214	10104
568	360	203	10104
539	373	215	10104
500	352	204	10104
523	384	222	10104
719	522	309	10104
612	115	256	10104
485	320	204	10104
515	352	227	10104
548	347	235	10104
532	361	237	10104
734	491	315	10104
670	426	276	10104
733	449	280	10104
723	451	275	10104
749	461	278	10104
699	462	296	10104
578	406	247	10104
102	57	46
516	332	190	10104
525	340	197	10104
743	461	297	10104
524	320	178	10104
540	325	184	10104
732	429	264	10104
533	331	209	10104
557	367	223	10104
732	498	312	10104
483	295	179	10104
515	308	180	10104
398	277	165	10104
502	294	190
528	321	211
737	472	335	10108
774	476	361	10108
720	412	264	10105
709	447	284	10105
430	225	130
414	238	147
480	297	189
531	357	252
503	315	171	10105
516	340	195	10105
740	450	252	10105
696	400	218
635	474	241
578	322	158
598	330	163
627	330	150
593	333	182
627	334	181
577	296	214	10105
582	310	229	10105
822	435	309	10105
653	389	242
671	396	260
408	258	181	10105
629	373	263	10105
653	380	272	10105
654	402	309	10105
649	405	300	10105
725	422	305	10105
593	332	240	10105
638	335	234	10105
629	336	241	10105
638	339	250	10105
643	361	253	10105
644	374	265	10105
636	377	265	10105
849	509	347	10105
709	426	318	10106
706	452	318	10106
725	453	320	10106
780	486	335	10106
776	512	363	10106
767	509	186	10121
802	554	188	10121
632	385	250	10106
616	394	251	10106
657	403	273	10106
682	406	273	10106
650	419	265	10106
431	273	94	10121
449	282	93	10121
769	522	125
780	527	125
655	416	169	10121
717	448	188	10121
932	539	220	10121
482	303	186	10106
430	304	181	10106
466	308	169	10106
466	309	166	10106
440	317	182	10106
469	317	190	10106
473	336	187	10106
495	337	180	10106
487	338	188	10106
524	343	221	10106
565	362	249	10106
487	301	172	10106
516	329	192	10106
698	392	238	10106
780	568	326
816	575	335
475	141	93
662	415	269
493	463	303
513	331	181	10106
500	342	192	10106
518	345	214	10106
536	349	201	10106
517	359	199	10106
499	362	187	10106
587	372	221	10106
531	376	213	10106
540	381	223	10106
406	274	154	10106
441	279	151	10106
426	279	158	10106
435	285	158	10106
429	286	155	10106
459	292	150	10106
428	301	171	10106
487	322	180	10106
501	337	179	10106
405	275	92	10121
411	282	96	10121
430	290	91	10121
463	308	106	10121
434	311	97	10121
470	313	120	10121
449	315	109	10121
464	316	106	10121
490	325	108	10121
457	291	89	10121
499	313	103	10121
660	392	128	10121
349	244	93
453	282	205	10101
452	286	199	10101
598	363	152	10121
475	285	204	10106
485	298	214	10106
672	427	298	10106
769	539	274
791	555	260
517	304	233	10107
520	331	249	10107
785	471	381	10107
650	381	276	10122
460	289	200	10107
490	298	212	10107
485	307	219	10107
452	309	236	10107
510	309	224	10107
484	313	222	10107
488	316	244	10107
528	343	255	10107
529	360	248	10107
396	232	154	10107
440	275	187	10107
516	315	237	10107
537	318	241	10107
753	418	324	10107
837	453	355	10107
655	382	248	10107
596	413	251	10107
633	425	273	10107
649	435	278	10107
679	438	266	10107
635	452	294	10107
642	453	278	10107
686	484	292	10107
631	499	332	10107
552	331	206	10107
559	346	202	10107
745	416	254	10107
670	436	271	10107
691	444	260	10107
702	466	274	10107
700	475	275	10107
728	478	280	10107
771	506	315	10107
791	512	295	10107
801	518	312	10107
794	518	322	10107
846	547	345	10107
534	366	203	10107
493	298	195	10107
505	319	199	10107
776	497	301	10107
825	504	333	10107
492	296	163	10107
501	312	162	10107
495	318	178	10107
519	325	197	10107
535	340	186	10107
682	381	196
723	363	234	10107
629	379	232	10107
685	388	255	10107
677	394	260	10107
664	419	270	10107
753	446	304	10107
808	454	308	10107
521	344	166	10122
532	361	178	10122
748	496	234	10122
742	504	223	10122
718	513	241	10122
566	402	239	10107
620	424	259	10107
770	502	314	10107
520	315	203	10107
509	336	211	10107
525	346	215	10107
518	349	231	10107
545	352	248	10107
537	367	244	10107
572	370	231	10107
556	371	252	10107
544	377	241	10107
639	411	240	10107
648	414	274	10107
700	437	273	10107
707	439	248	10107
710	453	278	10107
565	340	214	10107
598	357	239	10107
680	423	274	10107
705	444	265	10107
691	448	277	10107
710	456	290	10107
700	457	299	10107
762	475	343	10107
546	302	226	10107
525	325	245	10107
571	326	217	10107
568	343	259	10107
591	354	266	10107
743	504	291	10107
767	523	296	10107
773	532	314	10107
761	536	295	10107
808	552	314	10107
473	265	181	10122
529	300	191	10122
636	370	228	10122
417	312	120	10122
467	346	157	10122
470	359	156	10122
493	372	155	10122
490	376	146	10122
505	376	153	10122
490	387	145	10122
501	397	158	10122
521	413	176	10122
668	462	196	10122
606	441	203	10122
654	470	194	10122
665	472	214	10122
662	486	222	10122
683	501	225	10122
551	109	51	10122
555	168	73	10122
735	334	149	10122
718	518	205	10122
745	538	221	10122
580	402	185	10122
593	405	173	10122
589	412	193	10122
599	423	183	10122
612	455	203	10122
507	426	138	10122
474	313	114	10122
448	322	111	10122
464	336	119	10122
466	344	121	10122
497	344	135	10122
462	350	138	10122
494	353	113	10122
507	365	117	10122
481	398	122	10122
561	344	174	10122
596	353	170	10122
574	372	180	10122
580	388	189	10122
638	391	193	10122
518	318	182	10122
502	322	155	10122
628	413	201	10122
648	476	208
666	503	215
645	504	236
709	524	253
681	525	246
622	339	251	10122
628	364	263	10122
860	489	372	10122
741	475	342	10122
677	434	252	10108
740	484	261	10108
743	462	263	10108
750	479	267	10108
753	482	274	10108
743	484	293	10108
774	503	283	10108
525	330	201	10108
558	337	209	10108
707	435	256	10108
758	458	252	10108
730	463	288	10108
770	472	280	10108
777	487	280	10108
815	518	295	10108
674	426	244	10108
762	423	317	10108
742	439	319	10108
778	449	331	10108
754	454	345	10108
778	491	360	10108
686	367	279	10108
748	413	306	10108
775	419	290	10108
774	442	319	10108
756	453	330	10108
785	459	327	10108
590	347	234	10122
568	332	213	10108
583	350	218	10108
579	351	225	10108
612	362	244	10108
585	371	242	10108
420	267	142	10120
400	270	145	10120
710	486	192	10120
703	496	192	10120
969	703	254	10120
620	412	138
747	438	274	10108
820	493	288	10108
513	294	188	10108
532	325	213	10108
515	325	193	10108
519	325	204	10108
506	326	202	10108
694	457	316	10108
768	517	350	10108
472	266	166
532	285	197
308	211	124
566	356	233
559	365	218
573	372	252
572	387	232
575	399	248
734	441	313	10108
791	523	338	10108
724	449	306	10108
96	72	51	10120
537	355	201	10108
581	378	224	10108
588	392	236	10108
585	398	210	10108
600	405	234	10108
624	375	247
645	385	265
899	541	357
400	249	163	10108
448	289	199	10108
432	297	197	10108
437	303	197	10108
443	309	210	10108
439	309	204	10108
475	312	204	10108
496	312	201	10108
464	334	222	10108
201	144	55	10120
739	12	11	10108
695	395	238	10108
715	405	249	10108
736	406	272	10108
744	429	236	10108
698	449	279	10108
730	465	277	10108
721	490	278	10108
745	497	299	10108
798	546	305	10108
385	247	149	10108
644	394	209
670	406	188
686	420	211
682	430	213
733	438	203
408	290	131	10120
414	298	139	10120
629	412	183	10120
689	447	208	10120
745	529	237	10120
771	550	249	10120
741	552	255	10120
779	554	248	10120
799	564	245	10120
343	215	85	10120
499	272	219	10108
506	278	221	10108
666	350	291	10108
625	369	282	10108
697	403	293	10108
640	350	230	10108
750	466	292
787	481	339
156	93	60
658	370	264	10108
632	387	265	10108
573	341	267	10108
588	347	262	10108
802	456	336	10108
494	290	202	10114
493	311	222	10114
670	385	275	10114
539	381	223	10120
574	384	181	10120
581	390	213	10120
543	391	214	10120
605	424	225	10120
560	344	226	10120
618	433	264	10120
719	448	247	10120
615	382	230	10120
648	392	206	10120
887	531	306	10120
430	303	159	10120
659	486	333	10108
579	349	176	10120
655	364	180	10120
848	484	249	10120
415	284	149	10120
432	307	131	10120
461	315	149	10120
469	317	136	10120
462	321	140	10120
451	326	152	10120
450	329	138	10120
489	329	155	10120
468	330	154	10120
580	359	238	10108
614	373	259	10108
785	456	311	10108
599	390	222	10109
581	395	217	10109
824	557	312	10109
485	284	157	10108
514	297	158	10108
486	313	194	10108
508	321	180	10108
518	321	185	10108
625	399	223	10109
641	404	238	10109
756	478	268	10109
514	313	175	10109
538	318	179	10109
535	325	197	10109
560	337	187	10109
552	347	203	10109
557	369	188	10109
550	370	185	10109
583	373	194	10109
547	374	202	10109
552	392	211	10109
577	394	212	10109
595	397	204	10109
600	399	208	10109
590	417	208	10109
658	456	254	10109
645	469	276	10109
544	353	193	10109
562	355	210	10109
557	360	212	10109
522	360	193	10109
546	369	191	10109
421	311	176	10108
713	321	258	10110
760	350	268	10110
766	371	292	10110
782	378	294	10110
812	408	316	10110
612	304	215	10110
689	414	296	10110
735	425	336	10110
641	350	278	10110
626	355	284	10110
661	364	273	10110
631	368	292	10110
664	368	271	10110
476	244	173	10110
530	292	214	10110
638	335	237	10110
617	392	289	10110
649	397	289	10110
852	509	390	10110
554	188	115	10110
536	205	129	10110
596	275	180	10110
513	345	234	10110
538	359	245	10110
481	309	239	10110
543	318	230	10110
551	318	238	10110
563	326	241	10110
555	330	231	10110
571	334	234	10110
390	244	180
428	254	185	10110
421	266	195	10110
442	271	201	10110
500	274	199	10110
438	277	195	10110
424	282	188	10110
453	283	195	10110
451	290	198	10110
475	297	205	10110
605	350	240	10110
588	352	246	10110
616	369	234	10110
644	378	253	10110
635	389	264	10110
524	332	238	10110
544	351	250	10110
523	356	257	10110
531	374	274	10110
520	341	228	10110
525	354	250	10110
531	360	254	10110
538	370	264	10110
547	373	251	10110
105	82	44	10110
521	306	210	10110
547	328	223	10110
525	346	237	10110
536	360	227	10110
519	361	259	10110
531	369	240	10110
535	380	266	10110
586	381	266	10110
542	387	255	10110
539	329	218
564	336	201
580	357	249
584	358	244
587	382	252
626	429	262	10110
657	432	301	10110
667	370	234	10110
763	425	304	10110
914	520	346	10110
716	423	288	10110
711	465	311	10110
949	564	370	10110
293	189	136
554	356	246	10110
557	359	265	10110
581	363	235	10110
571	372	263	10110
607	379	253	10110
714	493	340
606	428	266	10110
645	443	267	10110
589	321	244	10110
620	348	271	10110
829	456	355	10110
639	326	244	10110
740	349	247	10110
893	433	327	10110
471	267	190	10110
457	268	192	10110
502	287	205	10110
480	288	200	10110
544	293	193	10110
530	315	185	10110
573	316	202	10110
550	333	207	10110
612	356	228	10110
603	367	238	10110
715	451	295	10110
736	471	317	10110
702	406	270	10110
456	267	195	10110
424	270	181	10110
418	272	171	10110
428	275	200	10110
454	288	215	10110
447	295	216	10110
448	297	210	10110
468	303	214	10110
490	315	222	10110
664	399	292	10110
692	402	294	10110
701	403	295	10110
686	412	304	10110
678	430	308	10110
591	373	239	10110
581	393	257	10110
809	500	317	10110
751	529	343	10110
647	413	324
644	423	323
698	459	323
711	476	363
727	479	376
661	397	306	10110
653	400	288	10110
641	406	293	10110
658	407	300	10110
663	422	307	10110
516	288	215
525	301	223
487	305	237
541	317	239
543	357	284
644	342	273	10110
622	356	265	10110
880	479	358	10110
445	236	176	10110
438	261	194	10110
561	266	214	10110
546	311	248	10110
564	342	278	10110
444	235	211	10110
447	255	216	10110
427	263	200	10110
455	263	210	10110
460	274	203	10110
460	277	220	10110
520	284	216	10110
638	405	309	10110
693	459	354	10110
671	392	289	10110
680	407	304	10110
660	410	292	10110
667	414	296	10110
668	419	314	10110
604	368	265	10110
633	394	267	10110
661	464	327	10110
735	492	343	10110
957	660	471	10110
420	277	193	10110
426	285	213	10110
513	323	224	10110
592	361	268	10110
619	404	303	10110
831	476	358	10110
735	400	315
734	418	319
724	425	336
753	434	339
789	453	365
765	461	333	10110
768	465	340	10110
819	484	338	10110
792	487	334	10110
814	499	344	10110
487	268	200	10110
501	277	213	10110
513	285	223	10110
512	296	241	10110
522	310	236	10110
645	457	303	10110
682	463	287	10110
661	465	297	10110
729	501	313	10110
718	505	330	10110
501	313	199	10110
512	322	217	10110
726	465	306	10110
605	366	248	10110
631	408	275	10110
743	459	307	10110
546	297	209	10110
551	333	243	10110
547	349	236	10110
577	352	269	10110
585	376	265	10110
723	456	344	10110
738	458	340	10110
670	385	291	10110
635	391	289	10110
650	398	313	10110
676	411	298	10110
701	421	314	10110
405	205	153	10110
541	362	265
547	375	254
719	481	353
595	350	224	10110
631	409	261	10110
674	393	242	10110
645	402	262	10110
729	408	258	10110
698	412	252	10110
719	430	257	10110
665	431	242	10110
355	281	172	10110
613	357	246	10110
586	358	249	10110
441	285	165	10110
714	477	325	10110
713	481	345	10110
734	484	333	10110
745	502	338	10110
759	517	371	10110
490	328	214	10110
483	341	224	10110
505	352	240	10110
500	362	234	10110
532	388	265	10110
459	114	71
500	150	97
796	531	395	10110
463	320	217	10110
473	331	217	10110
494	333	223	10110
516	336	209	10110
499	357	220	10110
777	464	319	10110
337	278	209	10110
646	317	228	10110
690	332	260	10110
660	345	273	10110
673	347	263	10110
696	347	267	10110
438	311	212	10110
425	321	238	10110
525	273	204	10110
555	291	218	10110
733	388	292	10110
518	298	206	10110
514	299	238	10110
646	413	283	10110
707	443	300	10110
726	462	304	10110
726	465	315	10110
748	491	330	10110
458	293	199	10110
462	319	215	10110
471	331	202	10110
604	375	254	10110
645	376	254	10110
796	488	329	10110
396	247	183
428	250	179
459	268	188
424	276	204
458	277	205
447	282	197
473	290	205
455	296	213
497	305	221
676	406	282
662	415	297
734	433	315
722	438	300
731	444	298
661	340	245	10110
704	365	267	10110
738	415	315
454	271	207
463	274	178	10110
522	288	198	10110
479	301	223	10110
531	302	220	10110
555	328	244	10110
470	291	202	10110
478	294	197	10110
465	314	216	10110
481	341	245	10110
553	346	209	10110
405	256	174	10110
416	272	200	10110
477	313	233	10110
512	342	261	10110
567	276	197	10110
565	295	209	10110
555	299	209	10110
518	315	207	10110
577	320	241	10110
677	376	281	10110
640	380	279	10110
915	527	378	10110
547	334	274	10110
599	382	305	10110
760	507	407	10110
634	157	115
652	435	302	10110
661	443	313	10110
851	509	351	10110
528	320	210	10118
503	337	219	10118
499	350	223	10118
536	351	234	10118
518	359	223	10118
515	362	235	10118
519	365	247	10118
547	370	250	10118
542	374	256	10118
503	295	208	10118
540	300	232	10118
540	302	201	10118
531	312	242	10118
541	326	239	10118
754	527	295	10118
778	540	326	10118
503	310	219	10110
507	314	219	10110
797	461	332	10110
767	464	337	10110
789	473	358	10110
805	488	349	10110
794	492	367	10110
612	276	202	10110
620	304	213	10110
682	375	262	10110
415	233	158	10110
428	262	183	10110
587	351	277	10110
566	352	260	10110
607	354	264	10110
637	395	291	10110
636	411	317	10110
212	117	93	10110
569	281	234	10110
589	287	240	10110
431	265	202
625	255	187	10110
588	263	204	10110
621	265	191	10110
592	268	184	10110
609	288	185	10110
770	404	303	10110
729	408	302	10110
772	413	308	10110
767	414	291	10110
805	456	344	10110
542	330	260	10110
741	374	283	10110
287	155	114
698	418	319	10110
451	306	234	10110
579	387	288	10111
629	401	290	10111
587	403	290	10111
597	408	313	10111
622	416	314	10111
763	493	355	10111
519	332	230	10111
612	350	246	10111
558	360	258	10111
555	362	265	10111
593	387	273	10111
601	357	254	10111
591	370	272	10111
695	428	303	10111
730	453	307	10111
654	404	298
666	418	326
593	369	255	10111
626	386	273	10111
597	387	270	10111
617	400	272	10111
649	408	292	10111
515	341	253
556	344	263
544	354	263
531	363	266
548	379	289
151	120	89	10111
754	484	347	10111
792	519	382	10111
660	401	288	10111
644	414	296	10111
683	415	280	10111
667	422	311	10111
665	432	302	10111
457	195	148	10111
451	216	166	10111
426	231	170	10111
412	240	176	10111
495	241	179	10111
434	247	179	10111
424	255	195	10111
471	257	189	10111
451	264	195	10111
504	319	237
523	326	231
515	329	254
578	365	271
574	368	249
488	323	251	10111
538	335	225	10111
583	342	245	10111
552	342	253	10111
746	508	391	10111
650	401	300	10111
693	428	331	10111
851	523	405	10111
478	293	216	10111
487	304	198	10111
390	236	170	10111
614	388	276	10111
632	403	267	10111
608	407	292	10111
644	420	295	10111
645	427	298	10111
591	357	244	10111
585	383	292	10111
748	409	298	10111
782	462	358	10111
731	488	335	10111
729	495	364	10111
680	428	311	10111
706	445	346	10111
428	182	136	10111
445	192	148	10111
467	221	169	10111
429	222	171	10111
433	241	188	10111
462	242	179	10111
478	264	208	10111
461	265	206	10111
479	267	214	10111
558	321	242	10111
581	336	271	10111
775	458	351	10111
594	364	276	10111
595	380	280	10111
611	385	268	10111
633	388	296	10111
623	393	293	10111
696	471	333	10111
690	482	356	10111
533	352	270	10111
530	355	276	10111
698	489	372	10111
671	428	298
669	435	314
429	244	164	10112
451	257	155	10112
603	294	229
444	247	201	10112
523	267	212	10112
545	271	222	10112
573	287	228	10112
596	296	233	10112
582	305	235	10112
596	318	260	10112
484	275	225	10112
498	296	236	10112
443	262	215	10112
602	331	245	10112
597	340	259	10112
593	355	258	10112
622	357	260	10112
657	362	266	10112
614	375	272	10112
654	378	269	10112
686	394	291	10112
708	395	282	10112
603	315	248	10112
607	332	262	10112
824	441	327	10112
631	345	256	10112
640	351	259	10112
652	354	259	10112
683	396	291	10112
672	402	305	10112
509	290	219	10112
556	294	229	10112
792	466	354	10112
609	351	254	10112
675	385	281	10112
650	396	292	10112
678	408	300	10112
674	429	326	10112
790	412	321	10112
812	416	315	10112
788	434	334	10112
794	454	348	10112
803	462	342	10112
652	356	257	10112
648	360	260	10112
667	370	276	10112
660	391	318	10112
680	391	303	10112
627	394	266	10112
680	445	291	10112
838	533	332	10112
450	222	178	10112
415	223	175	10112
446	224	181	10112
438	241	180	10112
496	242	179	10112
492	244	188	10112
480	244	186	10112
448	246	195	10112
494	263	214	10112
472	264	193	10112
499	267	205	10112
653	446	329	10112
744	476	371	10112
562	273	197	10112
583	282	218	10112
601	288	215	10112
596	294	230	10112
584	301	225	10112
653	312	237	10112
583	315	236	10112
660	316	252	10112
621	336	263	10112
516	392	296	10118
523	400	304	10118
632	481	342	10118
628	948	334	10118
342	245	196
473	276	220	10112
493	283	213	10112
499	291	223	10112
518	299	256	10112
512	317	252	10112
457	293	215	10112
512	294	222	10112
498	295	219	10112
475	298	222	10112
526	305	208	10112
489	307	220	10112
504	312	220	10112
526	313	228	10112
514	324	235	10112
424	286	203	10117
434	295	196	10117
460	295	193	10117
442	306	203	10117
457	316	202	10117
463	321	219	10117
448	322	208	10117
472	330	222	10117
478	332	212	10117
746	528	346	10117
772	539	333	10117
663	446	297	10117
647	453	275	10117
664	454	289	10117
641	466	273	10117
681	470	284	10117
773	580	348	10117
469	289	230	10117
477	311	224	10117
695	447	322	10117
668	315	244	10117
674	369	283	10117
518	253	202	10112
626	358	249
673	382	268
911	524	366
501	264	192	10112
538	294	204	10112
661	350	249	10112
689	380	263	10112
671	765	260	10112
473	302	222	10112
515	322	221	10112
845	395	276	10112
788	488	359	10112
775	491	335	10112
843	511	382	10112
772	626	443	10112
662	421	260	10118
678	437	259	10118
897	555	350	10118
600	340	209
615	377	231
566	368	258	10118
596	420	313	10118
779	397	271
483	301	188	10117
481	319	224	10117
667	433	268	10117
660	455	319	10117
690	461	309	10117
723	482	327	10117
720	494	308	10117
548	408	272	10117
480	365	238	10117
506	415	259	10117
617	405	310	10117
688	452	346	10117
508	334	218	10117
547	351	250	10117
522	353	271	10117
531	356	267	10117
551	363	258	10117
548	368	249	10117
544	379	286	10117
562	388	289	10117
577	393	275	10117
681	441	313	10117
687	463	291	10117
684	489	309	10117
724	509	333	10117
719	515	345	10117
521	305	204
510	313	217
716	449	306
396	272	155
426	289	166
656	279	198	10117
670	328	228	10117
696	340	227	10117
672	395	280	10117
669	402	292	10117
666	427	290	10117
684	431	285	10117
685	433	289	10117
711	439	307	10117
719	467	302	10117
687	432	303	10117
688	440	306	10117
663	443	305	10117
703	444	318	10117
726	456	313	10117
486	325	221	10117
482	331	219	10117
502	334	224	10117
490	341	217	10117
472	341	228	10117
491	343	234	10117
489	346	231	10117
554	375	259	10117
574	382	260	10117
683	448	297
722	497	340
926	602	402
576	378	257	10117
599	417	312	10117
718	492	368	10117
745	517	321
760	528	315
633	436	287	10117
666	470	318	10117
701	482	316	10117
689	497	329	10117
702	505	347	10117
572	373	250	10117
625	414	293	10117
818	550	383	10117
437	314	208	10117
459	338	245	10117
452	345	220	10117
491	360	241	10117
478	360	244	10117
499	361	251	10117
498	369	270	10117
511	371	235	10117
494	375	237	10117
414	310	203	10117
726	491	326	10117
730	521	335	10117
761	530	349	10117
765	551	374	10117
777	571	372	10117
701	445	286
665	487	329
660	494	337
678	505	344
681	508	350
682	512	350
808	617	398
455	309	196	10117
460	320	217	10117
485	322	202	10117
460	323	203	10117
464	326	218	10117
466	327	231	10117
438	330	196	10117
475	338	207	10117
478	344	231	10117
572	401	256	10117
580	440	285	10117
444	318	224	10117
451	318	203	10117
447	324	224	10117
457	324	220	10117
470	329	221	10117
471	332	221	10117
491	338	234	10117
504	350	226	10117
531	373	272	10117
697	489	324	10117
708	508	336	10117
648	379	261	10113
668	391	271	10113
657	433	279	10113
681	440	287	10113
698	449	283	10113
481	312	214	10113
535	327	217	10113
721	417	293	10113
532	325	196	10113
561	344	220	10113
685	424	277	10113
616	450	268
657	484	281
686	374	278	10113
657	380	266	10113
709	432	326
636	448	153	10113
616	448	162	10113
881	606	239	10113
439	310	91	10113
451	311	89	10113
453	311	96	10113
427	315	92	10113
437	315	100	10113
438	335	88	10113
450	336	111	10113
485	352	115	10113
499	376	117	10113
563	415	142	10113
591	434	144	10113
513	356	90	10113
532	373	83	10113
744	488	120	10113
498	357	102	10113
517	371	120	10113
617	430	130	10113
702	510	117	10113
713	521	130	10113
938	684	152	10113
698	461	275	10113
728	464	295	10113
733	476	292	10113
726	489	283	10113
733	489	289	10113
686	487	70	10113
651	421	210	10113
651	433	202	10113
642	437	206	10113
694	444	208	10113
642	449	230	10113
492	325	185	10113
497	339	186	10113
582	369	196	10113
613	395	216	10113
681	451	281	10113
675	469	273	10113
718	480	160	10113
719	495	163	10113
751	519	185	10113
761	522	181	10113
801	553	172	10113
602	394	112	10113
632	414	123	10113
645	419	102	10113
717	451	120	10113
681	465	163
747	543	200
714	492	140	10113
737	499	142	10113
774	516	162	10113
751	516	119	10113
729	517	147	10113
558	352	110	10113
563	368	102	10113
623	372	100	10113
594	374	108	10113
615	389	128	10113
594	367	152	10113
567	374	154	10113
808	558	209	10113
402	253	119	10113
411	261	119	10113
559	338	139
590	350	126
640	380	153
834	495	188
478	288	119	10113
461	295	122	10113
686	436	177	10113
696	456	178	10113
702	474	195	10113
732	490	171	10113
732	498	205	10113
755	511	180	10113
475	297	122	10113
463	308	148	10113
675	388	144	10113
625	393	171	10113
663	407	166	10113
654	415	144	10113
718	454	192	10113
597	406	138	10120
623	459	211	10120
758	526	217	10120
366	267	108	10120
587	371	162	10120
614	391	180	10120
646	392	165	10120
633	402	178	10120
625	424	175	10120
445	269	120	10120
500	309	146	10120
532	310	124	10120
500	321	143	10120
523	343	143	10120
560	401	165	10120
552	404	157	10120
206	151	66
515	363	92	10120
534	380	113	10120
539	386	127	10120
535	388	123	10120
559	401	99	10120
564	408	125	10120
564	423	129	10120
602	441	140	10120
640	471	141	10120
625	443	166	10120
642	446	181	10120
630	410	168	10120
612	439	158	10120
468	315	112	10120
445	321	123	10120
492	329	110	10120
460	335	113	10120
490	351	140	10120
493	352	120	10120
496	356	129	10120
513	365	122	10120
523	378	145	10120
508	334	128	10120
558	361	144	10120
670	461	169	10120
616	463	166	10120
613	476	186	10120
192	161	63	10120
181	162	68
517	315	209	10114
533	318	205	10114
477	321	216	10114
502	333	230	10114
524	336	237	10114
539	348	221	10114
536	350	222	10114
554	351	230	10114
543	359	244	10114
687	441	269
719	452	304
499	389	237	10114
515	407	256	10114
367	227	135
556	232	171
603	292	199
573	257	189	10114
584	316	214	10114
611	334	229	10114
570	344	231	10114
590	346	245	10114
582	354	267	10114
605	362	262	10114
645	384	259	10114
611	385	273	10114
458	188	115	10114
459	197	137	10114
500	205	151	10114
402	262	173	10114
427	276	173	10114
433	283	186	10114
451	284	201	10114
425	288	191	10114
460	297	206	10114
578	367	240
647	409	267
555	364	241	10114
604	374	247	10114
611	383	267	10114
594	387	267	10114
687	402	293	10114
610	406	282	10114
621	408	300	10114
617	408	275	10114
629	422	284	10114
427	226	168	10114
450	265	177	10114
504	278	186	10114
432	283	212	10114
499	288	197	10114
467	301	191	10114
456	303	232	10114
478	310	207	10114
493	337	233	10114
526	320	196	10114
551	322	199	10114
771	380	314	10114
742	385	289	10114
858	408	319	10114
794	410	315	10114
840	413	322	10114
557	254	201
601	269	218
723	485	312	10114
770	511	323	10114
764	515	326	10114
757	519	348	10114
798	533	359	10114
405	279	162
415	303	168
531	354	213	10114
550	356	215	10114
534	360	220	10114
527	369	234	10114
566	375	254	10114
546	379	254	10114
554	381	252	10114
582	389	268	10114
595	395	259	10114
670	437	270	10114
715	471	291	10114
754	493	320	10114
734	499	294	10114
721	505	325	10114
500	268	171	10114
486	278	172	10114
486	280	190	10114
488	281	194	10114
499	282	180	10114
538	292	205	10114
500	295	191	10114
486	295	195	10114
487	298	196	10114
593	263	186	10114
612	296	197	10114
766	376	264	10114
463	274	179
476	292	187
466	302	179
492	317	195
469	318	184
495	328	192
510	334	204
523	344	226
430	288	184	10114
468	294	180	10114
482	296	189	10114
482	297	184	10114
492	299	180	10114
501	312	203	10114
505	326	208	10114
511	346	224	10114
513	350	236	10114
497	303	189	10114
532	321	192	10114
420	305	190	10114
430	313	176	10114
450	277	188	10114
470	301	203	10114
454	304	211	10114
495	312	214	10114
490	314	207	10114
488	320	223	10114
503	326	221	10114
478	338	224	10114
559	365	253	10114
528	329	239	10114
576	339	247	10114
573	340	242	10114
556	348	247	10114
590	355	253	10114
647	364	245
679	391	267
285	171	117	10114
539	280	193	10114
531	290	203	10114
540	291	195	10114
537	314	210	10114
545	320	213	10114
789	483	327	10114
586	403	255	10114
670	446	272
678	463	259
676	471	268
701	477	269
779	524	317
471	314	207	10114
493	334	223	10114
662	441	296	10114
666	409	269
695	413	265
669	430	276
750	432	279
744	445	290
457	325	172
503	333	175
562	353	228	10114
419	292	168	10119
443	306	171	10119
457	319	178	10119
464	329	182	10119
459	330	185	10119
478	337	191	10119
489	337	184	10119
506	367	215	10119
535	370	201	10119
457	302	189	10119
473	306	190	10119
473	331	187	10119
513	334	218	10119
497	343	201	10119
498	362	222	10119
505	362	231	10119
569	384	223	10119
569	405	231	10119
725	432	283	10119
733	436	288	10119
717	441	299	10119
747	453	298	10119
746	456	327	10119
670	367	233	10119
681	381	279	10119
659	403	257	10119
676	423	272	10119
735	432	288	10119
524	367	225
520	379	254
512	296	223	10119
566	321	224	10119
694	417	304	10119
529	288	212	10119
544	292	230	10119
356	194	134
781	495	277	10119
793	503	292	10119
794	511	287	10119
805	531	314	10119
813	559	320	10119
550	373	189	10119
550	389	205	10119
544	391	205	10119
564	393	229	10119
592	402	212	10119
227	101	72	10119
284	137	84	10119
615	328	250	10119
655	331	241	10119
628	332	234	10119
633	344	236	10119
653	378	266	10119
590	352	253	10119
618	370	268	10119
434	292	110	10122
444	292	106	10122
447	314	129	10122
448	316	128	10122
457	317	114	10122
468	327	125	10122
459	328	129	10122
452	332	119	10122
533	365	114	10122
693	417	284
712	425	306
974	575	399
630	378	262	10122
644	385	277	10122
660	391	273	10122
650	400	285	10122
657	409	299	10122
622	310	199	10122
347	237	116	10122
609	416	180	10122
605	416	171	10122
843	579	243	10122
530	359	97	10122
543	364	96	10122
542	383	114	10122
558	387	115	10122
585	414	120	10122
521	342	122	10122
513	342	124	10122
513	344	116	10122
540	347	126	10122
571	355	137	10122
449	302	220	10122
456	304	214	10122
460	316	225	10122
482	317	214	10122
455	322	241	10122
478	324	218	10122
462	326	226	10122
487	335	233	10122
493	348	228	10122
586	350	237	10122
661	390	269	10122
882	520	384	10122
680	408	290	10115
708	448	325	10115
466	276	205	10115
450	280	210	10115
471	286	205	10115
472	301	216	10115
449	306	236	10115
481	312	235	10115
495	315	211	10115
513	339	256	10115
555	360	255	10115
509	280	217	10115
500	295	211	10115
658	403	295
686	439	314
881	527	396
538	319	232	10115
563	333	242	10115
656	358	254	10115
621	364	268	10115
602	371	256	10115
786	435	314	10115
573	366	243	10115
580	369	262	10115
576	371	239	10115
572	382	261	10115
589	397	282	10115
693	412	274	10115
493	350	120	10115
510	363	113	10115
498	365	126	10115
514	366	114	10115
542	376	130	10115
514	377	116	10115
520	383	129	10115
575	403	138	10115
554	414	143	10115
699	516	195	10122
715	517	197	10122
722	525	203	10122
732	538	207	10122
766	554	222	10122
509	342	117	10122
498	344	119	10122
537	381	121	10122
536	383	138	10122
550	397	128	10122
450	281	156	10115
422	285	160	10115
442	294	171	10115
474	313	178	10115
488	321	180	10115
523	324	181	10115
492	333	175	10115
520	334	186	10115
522	334	179	10115
568	440	147	10115
570	450	164	10115
572	461	164	10115
590	470	147	10115
615	479	165	10115
632	493	172
686	510	187
839	629	223
510	330	137	10115
508	342	150	10115
464	286	136	10115
519	319	174	10115
628	411	206	10115
643	492	193	10115
633	497	185	10115
678	525	197	10115
672	532	197	10115
646	546	199	10115
420	378	166	10115
454	410	161	10115
646	298	212	10115
581	298	224	10115
796	442	317	10115
518	298	216	10115
542	328	228	10115
716	364	255
716	392	270
462	278	193	10115
471	282	204	10115
466	293	203	10115
461	294	204	10115
464	295	207	10115
486	303	196	10115
481	306	228	10115
507	307	227	10115
464	312	244	10115
776	9	7	10115
759	14	8	10115
413	235	168	10115
417	249	171	10115
609	347	263	10115
628	354	263	10115
613	364	275	10115
639	373	268	10115
646	394	286	10115
505	272	202	10115
471	283	214	10115
544	283	193	10115
501	287	219	10115
508	296	214	10115
502	310	230	10115
456	311	234	10115
516	319	238	10115
470	323	224	10115
515	272	203	10115
492	283	200	10115
519	301	230	10115
553	308	225	10115
587	316	231	10115
498	289	226
785	467	316
820	505	334
357	174	145
513	306	216	10115
503	329	225	10115
626	369	258	10115
461	256	191	10116
431	266	195	10116
456	276	206	10116
451	281	205	10116
463	281	215	10116
450	281	202	10116
468	297	213	10116
476	298	211	10116
512	303	220	10116
614	402	301	10116
662	416	304	10116
648	422	317	10116
644	425	299	10116
668	428	311	10116
687	442	307	10116
688	448	334	10116
667	456	322	10116
752	540	377	10116
717	433	313	10116
735	444	307	10116
726	447	325	10116
778	462	358	10116
803	470	347	10116
508	321	234	10116
536	334	239	10116
452	272	183
475	284	200
483	291	200
477	294	186
488	297	214
513	303	207
486	305	219
496	312	212
559	333	235
455	248	169	10116
424	263	188	10116
450	264	180	10116
457	275	203	10116
458	277	197	10116
465	278	197	10116
502	288	204	10116
519	289	204	10116
475	295	209	10116
643	395	292	10116
564	303	227
608	327	235
770	403	288
447	268	183	10116
516	281	206	10116
481	288	204	10116
502	294	225	10116
541	315	234	10116
421	237	196	10116
696	450	255	10116
720	478	303	10116
500	265	114	240111
443	241	140
462	259	159
460	263	155
441	266	134
464	274	153
447	279	152
448	288	150
501	288	157
478	301	173
512	322	169	240101
550	327	180	240101
[truncated: 18,026 more rows]

## Sheet: Venezuela 2000
1256	671	422	10104
1307	620	470
1028	547	346	10104
1560	862	506	10104
888	448	257	10104
1941	1108	608	10101
1109	696	398	10101
1512	896	381	10101
1519	900	380	10101
1552	943	394	10101
1100	617	331	10101
1490	797	357
2478	1385	741	10101
1691	1044	563	10101
2514	1467	813	10101
2135	1189	466	10101
676	351	153	10121
1348	752	436	10113
1625	944	368	10121
1626	959	332	10121
1634	987	388	10121
1871	969	388	10121
494	262	146	10113
1203	627	407	10113
1966	1006	711	10113
866	472	263	10113
1603	733	482	10102
1253	696	442	10102
1340	824	326	10102
1985	1153	431	10102
1620	845	357	10102
1171	17	9	10113
1462	877	340	10102
2226	1334	555	10102
1591	997	355	10102
2587	1348	580	10102
2615	1376	577	10102
2607	1451	612	10102
1938	1021	381	10102
1940	1037	410	10102
2014	1050	414	10102
995	648	271	10102
1223	635	266	10102
1810	918	384	10102
1861	1060	365	10102
1360	782	285	10102
1977	1094	413	10102
1264	708	484	10111
2003	1077	708	10111
1750	944	605	10103
2717	1422	901	10103
2327	1055	631	10103
1770	915	633	10103
1816	977	679	10103
1280	661	375	10103
1354	669	470	10104
2047	993	715	10104
425	189	150
480	215	151	10104
959	482	334
1512	320	243
1529	732	536
1569	744	544
227	101	80
876	372	294	10104
59	43	26	10104
1074	593	393	10104
1621	853	551	10104
1535	702	495	10104
1189	655	435	10104
1711	865	606	10104
969	493	338
1366	807	508	10104
1470	833	527	10104
1494	860	526	10104
359	196	120	10104
927	520	316
1253	643	446	10104
1904	941	634	10104
666	353	245
1384	740	548	10104
2068	1080	766	10104
1073	654	413	10104
1592	923	625	10104
394	199	250	10104
395	169	103	10104
864	522	347	10104
1130	644	359	10104
1609	848	533	10104
1802	1047	589	10104
1542	857	533	10104
1825	951	609	10104
1513	827	486	10104
2176	1139	682	10104
593	361	179	10104
1824	881	519	10104
1763	890	537	10104
1913	1031	607	10104
950	503	276	10104
1108	523	313
1637	855	608	10108
1525	811	466	10105
876	431	232
1086	563	348
1776	928	436	10105
684	384	202
967	647	262
1131	579	252
1677	820	334
2085	892	690	10105
1345	684	465
400	198	145	10105
1349	661	478	10105
2080	1004	795	10105
1373	591	451	10105
2018	844	653	10105
2147	1043	731	10105
1501	780	577	10106
2290	1144	828	10106
1686	1053	309	10121
1260	649	398	10106
1965	1032	658	10106
930	480	129	10121
1667	935	151
2316	1276	443	10121
1497	874	436	10106
1435	883	435	10106
1528	902	434	10106
2770	1334	828	10106
1657	846	460	10106
1674	1001	544
1651	939	452	10106
1604	942	455	10106
1633	943	427	10106
1392	778	363	10106
1403	790	379	10106
1397	814	384	10106
1429	770	210	10121
1457	821	220	10121
1501	843	241	10121
2062	1154	303	10121
886	446	326	10101
583	320	122	10121
1855	891	661	10106
1601	1005	415
1867	945	764	10107
658	344	227	10122
1437	768	595	10107
1569	811	601	10107
1548	829	626	10107
807	411	279	10107
1103	488	386	10107
1596	729	580	10107
2066	1102	684	10107
2126	1127	733	10107
2196	1166	711	10107
1798	1025	523	10107
1474	877	475	10107
2157	1162	670	10107
1641	891	487	10107
2503	1357	782	10107
1001	507	320	10107
1694	846	491	10107
1368	715	364	10107
2108	1050	539	10107
1373	698	421	10107
2167	1137	695	10107
1619	788	538	10107
1796	1083	422	10122
1734	931	350	10122
2034	1148	669	10107
1622	907	600	10107
1635	923	586	10107
1637	940	601	10107
1421	728	407	10107
2028	1010	578	10107
1104	528	354	10107
1506	828	498	10107
2262	1080	653	10107
1139	610	447	10107
1143	548	419	10107
1701	784	624	10107
1612	868	447	10107
2341	1333	682	10107
1736	829	498	10122
1603	1027	328	10122
1666	1071	323	10122
694	428	131	10122
1430	907	329	10122
2234	1448	509	10122
1910	1169	357	10122
1682	1099	351	10122
1256	776	285	10122
1863	1147	395	10122
578	428	90	10122
1480	965	270	10122
1513	972	257	10122
1527	987	249	10122
1287	646	263	10122
1915	894	380	10122
1621	931	400	10122
1378	864	299
2083	1219	393
2201	995	789	10122
730	374	293	10122
1586	898	457	10108
1519	735	385	10108
2326	1111	577	10108
1841	945	510	10108
1530	776	407	10108
2340	1200	649	10108
849	519	274	10108
1546	766	614	10108
2375	1186	979	10108
679	292	245	10108
1581	737	592	10108
2333	1018	792	10108
616	299	219	10122
1206	590	366	10108
1824	847	552	10108
831	495	249	10120
2482	1477	395	10120
631	356	94
1545	715	453	10108
1019	534	333	10108
1566	842	508	10108
1564	836	600	10108
1038	462	288
388	230	136
1162	635	370
1705	881	530
1642	835	585	10108
745	379	268	10108
104	56	42	10120
1131	641	335	10108
1790	1019	555	10108
2211	1033	714
1457	766	516	10108
1531	830	557	10108
1553	832	551	10108
203	126	39	10120
1405	671	403	10108
2170	1047	592	10108
1456	839	474	10108
2248	1264	685	10108
392	225	121	10108
1766	952	399	10120
2635	1239	502	10120
1482	838	297	10120
1693	961	336	10120
2513	1521	543	10120
1750	788	655	10108
1299	633	510	10108
610	291	195	10108
1586	742	494
152	81	57
1362	675	492	10108
2035	1010	814	10108
1718	740	576	10114
1190	687	303	10120
1786	1013	470	10120
1882	983	532	10120
2076	1071	543	10120
772	497	334	10108
2153	1054	442	10120
1329	737	262	10120
1410	775	288	10120
1334	785	279	10120
2003	933	703	10108
2150	1141	574	10109
1040	554	285	10108
1573	784	379	10108
2102	1100	560	10109
1100	529	292	10109
1717	822	411	10109
1857	990	484	10109
1838	994	468	10109
1922	1033	507	10109
1330	810	417	10109
1080	636	302	10109
1651	921	426	10109
457	265	325	10108
1505	524	450	10110
2301	1040	908	10110
601	267	224	10110
1507	756	649	10110
1246	500	432	10110
1886	755	649	10110
1615	643	543	10110
2110	1108	869	10110
1084	573	414	10110
1721	933	660	10110
500	278	220	10110
1142	538	408	10110
1732	860	673	10110
398	178	138
1380	689	488	10110
1402	699	507	10110
1452	723	521	10110
1262	648	438	10110
1864	960	664	10110
1036	575	428	10110
1095	635	434	10110
1099	631	434	10110
1593	901	630	10110
113	72	49	10110
1822	1010	704	10110
1907	1076	717	10110
1937	1129	782	10110
1088	567	376
1625	879	580
1429	766	444	10110
2401	1126	790	10110
2399	1139	742	10110
298	164	146
1151	587	402	10110
1674	844	553	10110
709	395	264
1340	804	500	10110
2061	965	855	10110
2354	868	710	10110
1017	483	359	10110
1531	741	547	10110
1249	586	370	10110
1844	912	579	10110
849	448	311	10110
769	347	241	10110
806	364	235	10110
1498	735	556	10110
1587	798	589	10110
1494	803	596	10110
1335	623	482	10110
2080	1006	750	10110
2122	1039	704	10110
810	472	345	10110
1609	903	667
2321	1247	957
1319	664	509	10110
1973	981	754	10110
1106	540	458
1547	797	655
2210	927	821	10110
951	427	373	10110
1142	557	478	10110
1788	744	638	10110
1496	668	550	10110
1457	676	574	10110
1420	678	570	10110
1345	718	606	10110
1448	724	548	10110
2179	1023	767	10110
1218	655	481	10110
2585	1216	880	10110
910	460	357	10110
533	238	318	10110
2053	996	764	10110
1466	716	566
2282	1060	857
1600	751	586	10110
2405	1165	887	10110
1079	454	385	10110
1558	659	565	10110
1471	817	493	10110
2113	1227	770	10110
1826	1017	677	10110
1989	995	707	10110
1152	564	418	10110
1719	858	621	10110
1495	717	522	10110
1331	614	469	10110
2088	921	754	10110
403	171	135	10110
1867	1072	742
1259	652	414	10110
1451	699	434	10110
2095	1023	626	10110
741	397	210	10110
429	262	138	10110
1215	588	386	10110
513	301	207	10110
1568	855	576	10110
2294	1286	853	10110
1179	655	464	10110
1773	1014	702	10110
966	527	368
950	483	351	10110
964	506	335	10110
1559	689	453	10110
770	415	281	10110
430	280	223	10110
1436	592	514	10110
2011	859	744	10110
915	557	405	10110
1868	726	611	10110
1005	495	381	10110
1467	767	499	10110
2197	1070	678	10110
976	565	361	10110
1031	615	375	10110
2061	1057	707	10110
1433	747	598
1474	804	642
1541	817	636
1403	763	555
2180	1153	849
1349	559	450	10110
741	388	294
523	250	206
1015	505	371	10110
1572	804	596	10110
1001	542	388	10110
1542	749	512	10110
826	462	336	10110
1027	589	474	10110
1139	553	489	10110
1671	764	634	10110
2318	1054	861	10110
1904	1001	884	10110
706	144	106
2186	1085	760	10110
1593	873	553	10118
1631	881	569	10118
1689	899	559	10118
1081	512	423	10118
1583	702	558	10118
1646	951	552	10118
1022	512	374	10110
1594	765	649	10110
2454	1118	925	10110
1196	475	371	10110
652	280	230	10110
932	487	392	10110
1247	617	484	10110
1862	887	683	10110
276	145	120	10110
1113	433	406	10110
415	173	292
1189	272	243	10110
1798	620	565	10110
1629	886	793	10110
2390	1017	891	10110
1174	573	506	10110
722	355	302	10110
255	80	64
665	351	315	10110
511	315	542	10110
1242	682	498	10111
1810	939	704	10111
805	386	294	10111
1175	625	427	10111
1767	929	649	10111
1180	601	421	10111
1454	743	506	10111
1323	674	490
1201	635	439	10111
1928	1056	771	10111
1062	580	435
1613	846	614
158	103	78	10111
1553	798	545	10111
1329	719	511	10111
2019	1047	725	10111
1289	612	455	10111
1311	639	471	10111
1408	678	503	10111
1179	621	470
1703	889	643
1074	564	400	10111
1683	840	575	10111
829	504	383	10111
2193	1085	855	10111
947	460	346	10111
427	183	248	10111
1278	734	513	10111
1926	1068	762	10111
1251	641	529	10111
1475	677	558	10111
1462	805	574	10111
1434	762	573	10111
1343	613	509	10111
1386	618	508	10111
1381	618	513	10111
1944	911	780	10111
1191	628	463	10111
1878	960	721	10111
1507	829	601	10111
1859	1051	789	10111
1378	717	513
904	459	317	10112
651	291	218
1004	447	383	10112
1160	516	460	10112
1807	775	655	10112
1065	498	439	10112
490	235	212	10112
1876	922	722	10112
1880	950	751	10112
2014	1027	797	10112
1990	889	747	10112
1360	615	501	10112
2024	902	719	10112
1088	451	395	10112
779	406	335	10112
1313	602	479	10112
2038	1011	806	10112
1631	675	597	10112
2451	997	870	10112
1457	633	513	10112
2144	1002	819	10112
2354	1211	771	10112
1394	591	495	10112
1419	604	540	10112
1416	614	525	10112
929	440	366	10112
836	496	421	10112
871	399	328	10112
1749	678	550	10112
1740	679	561	10112
1891	766	648	10112
1453	886	745	10118
1469	872	696	10118
374	182	157
967	450	385	10112
1547	722	624	10112
1552	713	555	10112
1485	733	573	10112
1605	791	639	10112
1332	764	500	10117
1325	798	480	10117
1385	821	524	10117
1501	871	499	10117
1274	681	377	10117
1965	1064	590	10117
778	505	252	10117
1665	889	755	10117
647	250	197	10112
2301	948	742
1825	750	541	10112
1374	649	491	10112
1115	568	424	10112
1699	869	656	10112
2510	1285	1023	10112
2354	1204	696	10118
1483	845	513
1237	680	553	10118
780	339	254
936	518	362	10117
1448	821	485	10117
2049	1141	701	10117
574	351	203	10117
996	635	370	10117
1333	747	631	10117
1738	886	668	10117
1797	896	666	10117
1660	952	687	10117
1418	809	507	10117
2208	1239	771	10117
1206	508	384
1861	770	581
962	598	311
1360	684	498	10117
2075	1050	774	10117
1437	783	520	10117
2024	1078	731	10117
1435	788	567	10117
2051	1128	807	10117
1514	892	571	10117
1580	908	563	10117
1625	952	619	10117
2345	1248	834
1853	1009	734	10117
1493	809	449
1360	794	505	10117
2059	1146	745	10117
1969	1143	704	10117
1434	847	555	10117
1459	866	547	10117
1533	941	588	10117
427	280	151	10117
1470	863	550	10117
2243	1317	813	10117
2124	1105	707
2160	1141	749
2297	1266	790
1359	713	417	10117
1367	757	442	10117
1382	782	494	10117
1181	693	398	10117
1368	812	522	10117
1449	854	544	10117
1484	870	565	10117
1449	853	520	10117
1902	986	655	10113
2825	1293	847	10113
1694	861	630	10113
1739	895	538	10113
1457	648	498	10113
715	402	323
2300	1253	315	10113
1510	920	191	10113
1614	951	217	10113
1547	1004	236	10113
1198	774	184	10113
1831	1060	190	10113
1671	1044	245	10113
2393	1492	235	10113
1446	749	475	10113
2204	1121	691	10113
714	437	36	10113
1357	761	325	10113
2049	1123	452	10113
1114	657	314	10113
1228	688	301	10113
1345	775	436	10113
1544	901	241	10113
2418	1361	342	10113
1363	721	156	10113
1532	769	113	10113
1425	878	242
1695	954	193	10113
2345	1313	292	10113
1238	611	146	10113
1891	941	201	10113
2071	1173	376	10113
905	474	207	10113
611	349	137
2253	1121	380
1951	892	303	10113
1501	765	217	10113
2343	1287	423	10113
1022	559	175	10113
1405	722	220	10113
2072	1023	292	10113
2004	1118	328	10120
376	243	53	10120
1153	706	230	10120
1741	1028	326	10120
876	514	185	10120
1426	841	271	10120
1156	721	214	10120
1713	1087	219	10120
1713	1118	223	10120
1791	1152	236	10120
1351	837	237	10120
1478	898	275	10120
1356	872	212	10120
1412	896	234	10120
1421	929	231	10120
1687	1039	279	10120
1288	888	244	10120
280	162	53	10120
188	140	55
1970	875	600	10114
2005	1084	704	10114
2057	1086	712	10114
1241	789	420	10114
1020	386	278
1843	880	651	10114
1864	987	697	10114
1940	998	721	10114
1247	667	454	10114
1343	684	480	10114
1260	690	466	10114
1325	651	419
1867	972	655	10114
1899	998	706	10114
1841	1006	691	10114
1447	769	569	10114
1400	793	600	10114
1476	846	612	10114
1142	627	366	10114
1470	635	557	10114
2380	1013	900	10114
1140	428	374
1480	804	519	10114
2356	1277	855	10114
1669	935	567	10114
1615	968	574	10114
1660	994	613	10114
1347	771	448	10114
2121	1204	731	10114
1413	710	446	10114
1436	744	494	10114
1469	746	491	10114
1896	743	631	10114
1445	775	475
1511	796	495
1459	819	549
1719	890	547	10114
1779	967	578	10114
1828	977	594	10114
806	485	257	10114
1450	797	546	10114
1512	813	555	10114
1596	865	608	10114
1133	501	423	10114
1687	816	699	10114
1289	625	426
462	224	156	10114
1078	460	329	10114
1656	723	493	10114
775	381	240	10114
662	370	229	10114
1343	769	373
2095	1079	556
1627	854	548	10114
1451	695	442
2132	1076	672
926	479	262
518	268	161	10114
1649	927	482	10119
1750	995	505	10119
1691	1017	545	10119
1449	846	486	10119
1552	920	521	10119
1591	961	553	10119
1479	687	484	10119
2149	1030	742	10119
1282	600	434	10119
2015	985	696	10119
1878	1062	594
1718	865	692	10119
1008	428	358	10119
342	133	102
1530	1080	548	10119
2253	1168	624	10119
1110	674	314	10119
1708	882	432	10119
1188	586	480	10119
1809	826	668	10119
1287	604	471	10119
1335	790	253	10122
1359	833	268	10122
1441	833	241	10122
2343	1175	859
1247	663	456	10122
1919	1005	706	10122
574	256	156	10122
334	214	112	10122
2101	1263	485	10122
1111	677	129	10122
1618	1001	209	10122
1027	610	143	10122
1557	863	242	10122
1519	818	583	10122
1494	850	620	10122
1563	888	636	10122
2140	1110	799	10122
1493	730	593	10115
1472	591	488	10115
1572	769	633	10115
1000	487	390	10115
2353	1114	921
1734	843	679	10115
2074	949	721	10115
1229	633	432	10115
1860	950	686	10115
698	356	259	10115
2308	1410	298	10115
2332	1413	324	10115
2366	1481	320	10115
1471	923	251	10122
2287	1390	379	10122
1089	684	171	10122
1660	966	224	10122
1481	800	429	10115
1468	842	457	10115
1518	866	459	10115
1209	803	180	10115
1804	1112	232	10115
980	589	192	10115
1002	543	242	10115
599	334	157	10115
1363	959	232	10115
2116	1466	341	10115
1074	836	233	10115
2108	827	630	10115
1041	493	359	10115
1458	667	503
1498	801	610	10115
1527	805	593	10115
1521	828	630	10115
1468	774	576	10115
817	81	65	10115
1329	620	477	10115
1938	894	688	10115
1539	670	547	10115
1489	708	596	10115
1514	712	588	10115
1110	504	415	10115
1711	776	633	10115
503	213	180
1619	828	658
335	137	122
1752	922	777	10115
1447	711	597	10116
1458	758	611	10116
1501	771	619	10116
2182	1097	893	10116
2280	1146	955	10116
2327	1224	980	10116
1527	740	596	10116
2234	1061	883	10116
1059	563	444	10116
1487	717	542
1495	723	532
1554	763	593
1357	609	476	10116
1391	670	515	10116
1394	670	524	10116
637	308	243	10116
1928	777	652
987	433	365	10116
1462	650	552	10116
406	200	181	10116
1438	803	536	10116
569	173	117	240111
1151	498	336
1227	508	332
1242	525	349
857	272	147	240101
369	104	82	240101
778	281	69	240101
1150	405	103	240101
925	406	280
1290	591	369
979	420	314	240101
1413	575	448	240101
964	446	247	240101
1449	659	369	240101
1258	616	190	240101
1179	523	389	240101
1004	449	320	240102
1577	753	541	240102
1394	768	541
1003	558	393	240102
714	406	343
1492	646	475	240102
562	212	146	240102
205	83	81	240102
523	129	82	240102
917	295	202	240102
438	167	136	240109
623	190	151	240109
1272	623	247	240109
1831	842	509
1670	684	382	10118
1269	630	520	240102
499	164	142	240102
419	177	286	240102
930	377	308	240102
323	140	132	240102
253	72	64	240102
817	365	236	240102
285	157	134	240103
257	144	103	240103
426	209	129	240103
1144	686	393	240103
551	327	173	240103
541	273	172	240103
1448	691	474
2198	971	673
1346	752	478
917	354	235	240104
1093	508	403	240104
1709	825	628	240104
1112	571	441	240104
1031	502	365	240104
1937	1006	762	240104
1100	522	424	240104
1091	484	367	240104
1657	752	590	240104
1331	653	502
1390	713	544
1481	728	547
1339	685	381	240104
1051	520	392	240104
1654	844	674	240104
2534	1265	969	240104
1132	675	267	240104
1287	564	202	240104
1081	546	262	240104
1170	579	458
1653	848	698
758	408	260
2260	1074	873	240104
1201	574	458	240104
1770	859	697	240104
384	189	149	240110
1360	779	469	240110
2112	1136	682	240110
1289	677	541	240104
912	558	315	240110
1394	664	523
1983	933	733
2255	1125	720	240110
1274	565	436	240111
1748	884	662	240110
1412	794	323	240110
1427	678	455
1234	538	380
1272	588	393
1375	598	398
1056	596	406
1463	712	399	240105
2171	952	545	240105
1328	606	464	240105
1356	617	480	240105
1389	662	497	240105
817	470	272
1058	590	369	240105
1271	614	445	240105
1430	651	406	240106
1433	664	413	240106
1456	688	450	240106
1657	845	559	240106
908	457	264	240106
1915	678	384	240106
1339	477	207	240106
190	68	38
203	93	73	240106
478	189	114	240106
1370	604	406	240111
2003	934	639	240111
1156	631	412	240111
1712	927	638	240111
2430	1161	776
1322	600	453
1924	921	714
1525	675	538
2344	795	648
1185	580	464	240111
1841	877	713	240111
2038	931	645	240111
2428	1133	784	240107
1333	728	416	240107
1568	768	643	240107
532	240	193
866	340	219	240107
1637	813	551	240107
1545	761	536	240107
2276	991	712	240107
347	170	112	240107
1053	519	354	240107
1549	733	496	240107
1535	715	502
2286	1036	746
1117	565	400	240107
1657	786	561	240107
1138	570	405	240107
1946	1023	754	240107
342	120	88	240110
1430	783	530
2028	1020	653
1462	639	449	240108
2270	1041	763	240108
1169	630	443	240108
214	57	48
2062	1157	879	240108
1449	354	235
871	511	352	240108
869	47	30
1398	760	414	20101
2143	1115	642	20101
1444	783	516	20101
1430	823	511	20101
1543	882	563	20101
1665	978	560	20101
1644	980	597	20101
1687	993	570	20101
1559	884	591	20101
2369	1217	825	20101
1701	837	599	20101
2497	1155	851	20101
1117	588	385	20101
1713	921	621	20101
1446	771	448	20101
2029	1117	666	20101
2142	1176	692	20101
1141	753	335	20101
1584	1023	422	20101
1552	840	601	20101
1000	607	390	20101
1526	885	565	20101
1011	601	404	20101
1580	864	589	20101
1273	726	514	20101
1942	1048	764	20101
519	294	413	20101
1576	906	395	20102
894	471	372	20102
278	129	72	20102
1502	824	493	20201
1482	838	500	20201
1546	873	512	20201
2379	1454	789	20201
1467	821	486	20201
1554	843	528	20201
1537	862	505	20201
683	387	166	21901
296	166	95	20201
334	156	216	20201
560	318	174	20201
212	83	59	20201
342	111	92	20201
439	170	170	20201
884	469	288	20202
242	175	250	20201
124	83	51	20201
2922	1453	772	22001
335	157	121	22002
869	447	231	22002
171	60	52	22001
662	414	231	22001
311	148	120	22001
201	100	72	22001
130	11	18	20201
117	52	41	20201
1174	630	330	21901
1800	990	504	21901
1495	828	410	21901
173	101	64	21902
2197	815	226	21702
1139	727	241	20301
1718	1087	342	20301
872	419	294	20301
450	251	173	20301
1346	867	399	20301
1402	902	433	20301
1414	942	438	20301
796	505	222	20301
1389	969	325
1975	1116	628	20301
2208	1228	773	20301
1595	781	486	20301
1549	796	514	20301
1591	847	550	20301
2115	1138	794	20301
1520	747	516	20302
2455	1167	807	20302
1248	652	492	20302
963	480	355	20302
2193	1018	751	20302
2499	1171	855	20302
406	243	196	20302
1239	719	437	20301
1842	1076	665	20301
400	71	51	20302
1265	705	434	20301
1851	974	586	20301
2419	1047	808	20301
929	455	340	20301
2388	1220	897	20301
1808	992	739	20301
545	264	212	20301
1616	701	505	20301
1329	651	476	20301
1767	990	589	20302
1744	1013	604	20302
1872	1052	629	20302
499	285	181
2219	1007	613	20302
1385	703	435	20302
1405	726	459	20302
1444	757	462	20302
1760	1091	565	20302
2630	1461	748	20302
759	435	240	20302
1710	965	591	20302
2530	1334	800	20302
1635	904	608	20302
2614	1405	956	20302
1863	1155	348	20302
1719	1161	360	20302
1761	1204	423	20302
1458	792	505	20302
1457	801	529	20302
1484	810	534	20302
1611	841	521	20302
1627	892	526	20302
1715	929	549	20302
1274	791	427	20302
1848	1040	564	20302
580	301	161	20302
1870	859	645	20302
535	244	296	20306
1288	603	440	20302
1841	863	616	20302
661	336	225	20306
561	294	128	20306
563	184	79	20302
2192	979	480	20303
507	189	103	20303
118	55	37	20303
118	36	26	20303
1532	711	435	20304
233	88	58	20304
1187	600	328	20305
504	213	116	20305
135	81	30	20305
1792	1107	324	21701
2774	1627	481	21701
1208	745	208	21701
1823	1053	288	21701
1899	1270	202	21701
2797	1858	278	21701
2037	1050	300	21701
2538	1332	812	20306
628	292	223	20306
493	143	73	20306
249	65	43	20306
180	76	56	20306
1363	778	371	21801
2078	1089	507	21801
317	167	60	21801
1162	687	358	21801
647	319	126	21801
506	338	158	21802
2192	1183	640	20401
2068	1312	840	20401
452	283	180	20401
752	475	260	20401
452	271	72	20401
619	415	246	20401
296	153	233	20401
327	167	125	20402
1197	619	388	20402
1811	952	541	20402
653	297	169	20402
209	83	35	20403
2217	1151	586	20403
288	196	103	20403
169	105	17	20403
1195	597	394	20501
1861	892	584	20501
368	159	53	20501
443	255	224	20501
345	174	121	20501
555	285	205	20501
209	118	56	20501
425	163	114	20501
394	208	132	20501
1239	707	490	20502
168	97	64	20502
2189	1332	688	20601
2691	1619	869	20601
1526	886	563	20601
547	371	235	20601
1178	827	486
2544	1439	800	20601
1035	616	327	20601
1521	851	421	20601
798	534	279	20601
1225	819	452	20601
1660	940	515	20601
2474	1376	773	20601
40	10	8
195	101	74	20601
334	163	122	20601
116	63	26	20601
1103	631	483	20601
672	315	195	20601
91	42	32	20601
1033	570	282	20601
1547	888	475	20601
222	152	120	20601
118	54	42
375	263	220	20601
835	485	324	20602
441	257	211	20602
1740	1144	639	20603
477	303	158	20603
309	171	103	20603
391	234	215	20603
1666	849	451	20604
1034	548	308	20604
615	371	205	20604
125	81	56	20604
795	351	263	20702
372	157	107	20702
489	286	223	20702
765	397	332	20702
1407	815	580	20701
1366	709	510	20701
2066	1037	737	20701
1436	818	613	20701
1923	1026	683	20701
2178	1236	948	20701
670	373	274	20701
436	227	166	20701
269	114	104	20701
143	80	74	20701
416	188	141	20701
223	68	162	20701
1514	843	302	20802
1988	1212	443	20801
2387	856	342	20801
918	526	310	20801
2113	1248	776	20803
425	224	40	20803
1081	538	370	20902
112	40	34	20902
488	268	177	20902
1198	625	549	20903
347	157	132	20903
1583	870	617	20904
1873	994	707	20901
2670	1323	895	20901
1174	720	504	20901
1608	895	559	20901
2307	1245	811	20901
2071	1170	838	20901
2505	1284	922	20901
1265	700	313	21001
659	391	189	21001
222	143	111	21001
751	414	290	21002
83	26	17	21002
1150	537	356	21003
490	164	98	21003
1352	794	561	21004
299	158	99	21004
1513	965	623	21005
1239	655	431	21006
168	58	26	21006
1922	1183	601	22101
1680	1025	587	22101
618	380	153	22102
2191	1142	524	21101
2186	1178	507	21101
2109	1183	547	21101
608	317	159	21101
1422	763	478	21601
2128	1131	768	21601
1433	737	480	21601
521	295	170	21602
369	227	164	21601
1075	594	315	21601
983	564	378	21601
1324	708	464	21601
1964	1242	508	21102
1313	798	394	21103
245	149	101	21103
1264	763	376	21101
1147	612	430	21201
1863	962	686	21201
978	568	356	21201
1363	676	486	21201
2035	913	666	21201
987	480	353	21201
1503	686	485	21201
1488	700	440	21201
1352	623	450	21201
2051	930	687	21201
2382	1002	775	21201
848	492	298	21201
1393	728	426	21201
1988	1014	602	21201
162	72	43	21201
1797	927	542	21201
1322	722	439	21201
2064	1149	751	21201
1858	847	595	21201
1363	735	510
1186	797	305	21201
1590	919	628	21201
2361	1302	848	21201
1768	885	507	21201
858	443	310	21201
2422	1338	758	21201
2466	1304	734	21201
1917	1018	705	21201
1903	1075	717	21201
2078	1080	718	21201
1328	697	438	21201
1356	719	475	21201
1393	742	461	21201
1171	580	352	21201
1761	866	569	21201
422	151	214	21201
191	56	44	21201
722	462	228	21501
1317	804	462	21501
1998	1114	635	21501
1575	910	569	21501
1492	913	585	21501
1523	922	576	21501
1442	775	580	21502
2227	1163	874	21502
1266	654	524	21501
867	529	372	21502
303	147	76	21502
1490	758	450	21301
2333	1173	680	21301
1531	738	552	21301
1398	822	467	21301
1189	668	429	21301
1869	986	597	21301
813	566	180	21301
480	257	182	21301
1419	722	497	21302
1414	736	486	21302
1472	745	495	21302
1418	788	567	21301
1452	811	573	21301
1569	824	565	21301
1918	943	623	21301
1616	803	588	21301
2424	1136	843	21301
1451	675	547	21301
2118	944	748	21301
736	341	268	21301
437	199	153	21301
1640	809	574	21301
2519	1143	857	21301
1468	769	541	21301
1455	804	604	21301
1520	848	651	21301
1527	906	512	21301
2202	1305	687	21301
1228	753	367	21301
2268	1288	685	21301
1558	737	560	21301
2517	1102	845	21301
1784	881	712	21301
1155	616	468	21301
1240	799	462	21301
1857	1125	587	21301
1293	655	460	21301
106	38	25	21301
1406	663	449	21301
919	506	367	21301
339	131	152	21301
203	100	85	21301
176	67	36	21301
428	161	116	21301
83	18	27	21301
448	209	119	21301
1472	799	496	21302
1501	799	504	21302
1495	824	507	21302
1528	825	495	21302
2304	1195	715	21302
744	401	298	21302
1946	1210	469	21302
1047	515	348	21302
1677	802	517	21302
1029	554	347	21301
1548	822	485	21301
615	384	199
1143	707	408	21302
1604	926	525	21302
1259	742	397	21302
1241	704	395	21302
1888	1021	571	21302
942	615	163	21302
427	259	143	21301
1362	766	485	21301
1925	1037	702	21301
797	416	186	21301
1066	611	265	21302
1127	684	283	21302
1676	1030	405	21302
1654	894	513	21301
1643	911	545	21301
1727	974	574	21301
1584	666	271	21302
1575	930	358	21302
1548	941	370	21302
1867	923	642	21302
1009	559	360	21401
1487	699	466	21401
2209	1270	880	21401
1249	654	465	21401
2035	983	695	21401
1099	596	422	21401
1934	1017	720	21401
980	614	485	21401
1586	823	592	21401
1663	881	640	21401
1710	929	653	21401
2121	1148	849	21401
1803	839	597	21401
1790	99	79	21401
1687	882	655	21401
1796	889	655	21401
2421	1345	959	21401
1764	707	534	20301
1482	900	550	20301
1554	951	572	20301
1609	975	599	20301
1385	720	531	20301
1445	737	528	20301
1476	793	587	20301
1377	815	560
1378	841	538
1461	858	579
1177	674	448
1737	1003	687
1891	975	720	20301
1937	1059	763
1378	702	466
1609	812	634
1936	1083	762	20301
625	257	175	20301
810	485	349
2335	1085	710	21201
2231	1252	760	21201
1489	840	466	30101
1495	843	460	30101
1498	871	480	30101
1399	753	383	30101
2263	1185	586	30101
108	35	23	30101
102	45	14	30101
465	266	154	30101
1411	884	454	30101
740	442	200	30101
83	31	15	30101
421	274	135	30101
387	221	95	30101
1714	930	397	30102
438	272	100	30102
241	149	67	30102
1369	850	496	30103
547	305	151	30103
244	156	66	30103
1529	1070	554	30104
418	279	93	30103
227	132	82	30104
187	64	64	30104
1897	997	543	30105
144	80	32	30105
326	233	82	30105
167	110	59	30105
204	95	64	30105
1507	868	310	30106
61	39	23	30106
181	59	16	30101
921	502	230	30106
462	257	134	30101
2457	1575	869	30201
273	163	81	30201
174	92	43	30202
1544	995	593	30202
1450	780	475	30202
2240	1180	715	30202
171	112	62
386	232	122	30205
1128	752	426	30205
471	308	181	30205
897	527	294	30203
937	602	296	30204
155	85	58	30204
148	80	60	30204
113	42	38	30302
108	43	27	30302
134	82	38
1104	591	362	30303
1772	926	580	30303
177	63	38	30303
1707	1043	583	30301
1765	1047	600	30301
1740	1075	616	30301
1401	838	477	30301
926	513	264	30301
242	142	74	30301
456	262	158	30301
106	46	29	30301
1049	598	375	30301
2346	1269	637	30301
294	135	69	30301
213	82	45
990	571	385	30301
415	222	110
530	347	175	30301
362	208	86	30301
1214	592	426	30304
1949	986	633	30304
1216	615	441	30304
625	319	209	30304
310	178	122	30305
299	134	81	30305
151	34	20
320	182	294	30305
1443	742	345	30402
194	85	74	30402
1846	1267	649	30403
340	253	150	30403
305	187	112	30403
262	146	82	30403
361	203	81	30403
804	377	211	30403
345	198	53	30403
1469	808	366	30403
668	363	187	30403
1021	605	273	30401
1568	863	387	30401
1356	952	430	30401
492	333	137	30401
1016	461	264	30501
1586	745	423	30501
1246	698	381
427	211	173	30501
622	336	187	30501
284	193	125	30502
193	117	81	30502
1857	924	470	30501
452	174	129	30501
1491	703	317	30502
523	275	135	30502
1560	1001	601
1626	1002	570
1673	1097	611
560	341	197	30701
370	261	157	30701
342	198	104	30701
1623	1070	610	30701
543	379	229
1369	866	534	30701
1014	627	317	30701
974	533	235	30701
274	175	110	30601
332	208	98	30701
1249	696	313	30701
498	307	129	30701
410	321	181	30701
312	200	143	30601
1427	1004	590	30701
606	346	235	30701
800	448	260	30701
422	267	135	30701
343	227	150	30701
811	551	247	30701
2079	1313	634	30602
454	226	116	30602
360	156	91	30602
279	104	24	30602
218	85	36	30602
308	150	54	30602
1637	862	481	30601
2388	1269	739	30601
1124	721	380	30601
1730	1076	586	30601
1363	766	413	30601
2115	1057	561	30601
987	489	269	30601
1135	730	359	30601
1831	1184	587	30601
1375	783	402	30601
1332	784	421	30601
1377	802	410	30601
1589	1023	582	30601
2444	1436	761	30601
1305	787	444	30601
957	611	365	30601
1515	1017	543	30601
1685	1023	525	30601
1690	1043	569	30601
1744	1096	588	30601
2331	1305	618	30601
1490	944	529	30601
2185	1334	685	30601
1189	710	388	30601
1653	936	508	30601
1381	832	435
1118	676	349	30601
623	363	178	30601
828	500	276	30601
458	346	158	30603
587	290	173	30601
1693	1121	699
226	179	93	30601
653	442	259	30601
857	570	349	30601
516	339	208
752	508	275	30603
888	591	358	30603
174	110	60	30601
1429	858	484	30603
2096	1222	671	30603
861	454	179	30603
607	358	181	30603
380	237	120	30603
2062	1248	616	30604
468	215	135	30604
214	107	62	30604
530	357	112	30604
363	188	100	30604
282	147	52	30604
270	182	86	30603
481	278	173	30303
199	148	134
1189	625	372	30301
861	511	239	30701
1579	823	615	40101
2347	1123	818	40101
1556	902	699	40101
1551	846	459	40101
2397	1198	625	40101
1425	774	487	40101
1429	802	527	40101
1503	880	568	40101
1789	1004	290	40103
1806	1030	295	40103
1836	1046	310	40103
1527	847	476	40101
1570	872	480	40101
1664	915	514	40101
2292	1298	699	40106
1147	576	422	40103
1683	831	624	40103
2443	1340	966	40103
1656	967	294	40103
1588	1001	318	40103
1672	1022	280	40103
2120	1077	665	40103
1039	591	438	40106
1534	824	572	40106
1748	842	588	40106
1477	886	459	40106
1516	917	499	40106
1526	922	508	40106
1169	754	287	40106
1793	1081	412	40106
1603	842	584	40104
1641	872	577	40104
1609	907	592	40104
1465	779	509	40103
1464	792	509	40103
1546	819	545	40103
1346	710	549	40103
2033	1062	796	40103
1327	696	451	40104
1948	1075	669	40104
1230	598	464
1840	842	654
1388	708	565	40104
433	252	143	40104
1712	968	589	40104
1753	990	601	40104
1791	1057	635	40104
1528	889	513	40104
1540	948	553	40104
1570	977	556	40104
1074	727	277	40106
1615	1033	411	40106
1273	714	518
1969	1091	802
1620	875	689	40106
2281	1140	927	40106
1677	898	767	40106
1773	938	817	40106
1832	967	841	40106
1627	877	736	40106
1624	891	753	40106
1679	925	784	40106
3066	1657	631	40103
1542	697	614	40105
1487	729	643	40105
1487	747	650	40105
2528	1220	1073
1045	563	498	40105
1644	816	723	40105
2562	1272	1103	40105
1313	818	390	40103
2048	1244	592	40103
2021	1009	901	40105
979	486	382
1517	733	541
679	346	301	40105
599	320	278	40105
1734	932	721	40104
1797	974	747	40104
1846	982	773	40104
1468	780	561	40104
2161	1142	821	40104
2240	1041	661	40103
1482	869	558
2286	1290	761
1688	967	637	40104
1342	724	454	40105
1999	1094	672	40105
942	529	458	40105
2417	1454	821
1106	530	300	40103
1700	963	296	40103
2008	1121	604	40101
2009	1132	634	40101
2063	1185	647	40101
1475	820	533	40101
1532	826	532	40101
1556	889	556	40101
1608	1003	422	40101
2355	1077	947	40105
1656	883	482	40108
1013	471	429	40105
1545	735	661	40105
1473	816	600	40108
1568	863	618	40108
1524	885	669	40108
1822	1031	608	40108
1447	744	539	40108
2107	1104	783	40108
1636	975	763	41302
1706	1034	798	41302
1662	1043	818	41302
1610	912	553	40107
2268	1269	774	40107
1702	932	593	40107
2528	1389	856	40107
1842	931	657	40107
1171	615	490	40108
1664	888	683	40108
1559	849	565	40107
1345	747	545	40107
1967	1001	724	40107
2120	1056	755	40107
1613	769	680	40108
2502	1135	998	40108
2299	1063	909
2468	1143	1006	40108
1522	822	727	40107
1593	840	732	40107
1560	860	775	40107
1091	579	507	40107
1622	873	765	40107
1302	656	583	40107
474	282	246
1356	794	372	40107
1984	1105	540	40107
924	602	253	40107
1596	931	470	40107
1659	948	456	40107
1719	970	478	40107
1820	914	451	40107
1134	586	280	40107
1404	699	604	40108
2185	1059	878	40108
1265	645	560	40108
2001	1032	893	40108
1591	802	648	40108
2318	1137	911	40108
546	273	229	40108
1212	623	537	40108
296	153	135	40108
1722	869	745
1330	794	379
1544	857	539	41301
1568	874	511	41301
1700	958	560	41301
803	512	337
928	629	450	41301
1714	973	566	41301
1711	1004	620	41301
1743	1068	681	41301
2218	1290	936	41301
1260	710	401	41301
1847	1007	545	41301
1261	752	522	41301
2402	1339	732	41301
1330	758	574	41302
1358	816	609	41302
1429	849	651	41302
1195	687	486
1876	1069	825
1688	1005	740	41302
1677	1013	738	41302
1819	1088	822	41302
1840	1075	829
1936	1087	861
1890	1112	887
1527	942	631	41302
2337	1352	953	41302
1442	915	665	41302
2160	1356	1005	41302
1614	897	679	41302
1578	920	681	41302
1660	957	719	41302
840	426	333	40102
685	317	278	40102
729	357	262	40102
2130	1191	754	41801
312	140	107	41801
482	294	231	41801
1285	721	504	41801
521	291	265	41801
419	246	235	41801
1315	802	665	40901
1968	1204	996	40901
1172	678	586	40902
1516	879	763	40902
1789	955	778	40902
1866	1036	839	40902
1809	1044	869	40902
2456	1493	1209	40902
1787	1013	876	41703
1891	1043	903	41703
1826	1066	938	41703
1546	1066	752	40902
613	410	369
1560	870	685	40901
2235	1226	973	40901
1908	1042	802	40901
2004	1091	838	40901
2061	1127	879	40901
891	495	382	40901
1057	613	551	40901
1513	900	650	40902
2328	1379	985	40902
2200	986	878	41701
1428	714	622	41701
1976	1058	914	41701
1794	970	812	40202
1741	979	812	40202
1783	984	810	40202
1850	888	717	40202
1481	655	533	40202
2063	1012	852	41701
2104	1041	890	41701
2073	1077	907	41701
1032	567	497	41701
1522	796	698	41701
1416	704	620	41701
2102	1053	902	41701
2065	1246	1040	40202
663	378	251
2274	1172	974	41702
2340	1211	1015	41702
2404	1315	1111	41702
1374	677	589	41702
1999	897	759	41702
1637	824	589	40201
1619	852	598	40201
1679	862	632	40201
1090	533	392	40202
2509	1357	1105	41701
1872	842	667	40205
2098	1137	703	40201
1084	690	401	40201
1586	983	580	40201
2181	1321	733	40201
2214	1350	768	40201
2225	1399	753	40201
1163	669	444	40201
1751	991	637	40201
1831	967	792
1829	970	806
1688	970	806
1358	833	696
1611	829	696
2278	1064	886
2161	1120	895	41702
1258	700	530	40202
1816	1036	820	40202
1455	816	673	40202
2187	1211	978	40202
547	412	684
1262	693	600	40202
582	296	229	40204
91	20	20	40205
1732	877	756	40205
1758	904	793	40205
1849	931	809	40205
723	300	268	40205
264	112	82	40205
559	240	210	40205
1196	587	484	40205
2222	1219	875	40201
1641	893	721
2514	1343	1123
1546	863	684	41601
1579	903	704	41601
1586	921	718	41601
2245	1169	923	41601
1579	876	700	41601
595	241	198	41601
317	146	133	41601
1634	862	755	41601
1726	878	781	41601
1761	943	828	41601
1561	771	706	41601
1547	881	566
1572	922	561
1653	923	592
1005	622	547	41601
397	168	135	41601
1452	845	616	40304
1548	900	680	40304
1537	912	647	40304
1836	1082	770	40304
2690	1537	1102	40304
1452	757	680	40301
1416	674	558	40301
2143	1047	863	40301
1011	555	308	40301
1538	840	443	40301
1549	783	431	40301
2366	1187	700	40301
1469	768	526	40301
1381	671	412	40301
2006	1013	692	40301
1409	729	498	40301
1409	747	491	40301
1442	788	510	40301
1929	927	736	40301
1943	955	768	40301
2039	971	778	40301
1012	528	432	40301
1490	776	670	40301
676	294	279	41202
1044	472	429	40303
193	88	75	41202
1376	682	568	40302
1387	698	582	40302
1415	734	628	40302
470	206	245	40301
266	72	59	40301
1847	895	777	40305
2501	1090	953	40302
388	186	153
1972	1027	846	41201
2035	1032	840	41201
2076	1115	912	41201
1132	634	553	41201
1094	572	479	41201
1641	848	717	41201
1076	534	460	41201
1557	837	749	41201
1241	622	511	41201
1677	822	738	41201
737	334	271	41202
1584	880	694	40304
1679	968	743	40304
1648	1005	789	40304
1899	1113	860
1946	1141	872	40304
1601	898	679	40304
791	458	423	41601
1403	671	593
2159	972	861
1275	639	540	41101
1822	882	768	41101
1814	974	698	41101
1813	774	685	41101
1162	589	501	41101
1736	826	675	41101
1947	903	722	41101
1755	816	678	41101
350	194	164	41101
852	436	282	41401
1611	815	758	41101
1148	582	522
1997	1012	642	41401
1353	719	430
310	137	241	41401
231	97	93	41401
195	109	106	41401
136	69	69	41401
97	48	80	41401
776	326	179	41401
328	76	76	41401
194	123	123	41401
424	175	159
447	135	91	41401
1058	618	461	40401
1660	957	691	40401
1178	654	489	40401
1791	939	733	40401
995	566	431	40401
1189	646	491	40401
813	414	364	40401
208	103	86	40401
824	466	341	40403
468	255	200	40401
805	470	389	40401
499	296	256	40401
285	172	136	40401
904	516	397	40402
628	329	275	40404
989	545	423	40501
1449	752	580	40501
1150	650	477	40501
1727	952	682	40501
1233	700	537
2299	1233	871
228	95	81	40501
361	181	304	40501
249	112	102	40501
83	29	21	40501
81	28	23	40501
1103	619	477	40501
1651	828	725	40601
2379	1141	976	40601
1421	907	498	40601
2096	1300	704	40601
1604	925	696	40601
2214	1225	897	40601
2777	1886	985	40601
1089	594	397	40601
[truncated: 8,340 more rows]

## Sheet: Venezuela 2004
487	334	164	10104
476	345	198	10104
500	357	176	10104
695	440	288
689	454	314
580	397	197	10104
598	397	203	10104
601	417	197	10104
586	451	246	10104
396	253	109	10104
397	268	137	10104
647	444	201	10101
651	448	200	10101
637	450	226	10101
607	466	224	10101
610	479	248	10101
562	380	138	10101
656	456	174	10101
651	458	160	10101
664	463	171	10101
674	480	178	10101
659	482	168	10101
675	488	176	10101
685	507	181	10101
607	435	199	10101
588	438	217	10101
674	412	159
668	447	204
655	488	252	10101
683	489	255	10101
689	490	261	10101
710	525	286	10101
757	547	293	10101
638	431	233	10101
637	441	213	10101
632	444	221	10101
630	446	240	10101
667	467	241	10101
683	468	247	10101
710	473	229	10101
676	493	254	10101
672	441	129	10101
675	460	146	10101
737	501	151	10101
643	459	188	10121
637	461	227	10113
639	477	212	10113
693	453	143	10121
694	459	150	10121
686	469	168	10121
707	492	160	10121
688	504	169	10121
720	507	160	10121
731	510	171	10121
645	446	174	10121
651	449	166	10121
653	452	185	10121
476	332	181	10113
702	421	247	10113
657	433	247	10113
644	437	278	10113
674	458	297	10113
652	470	296	10113
435	318	161	10113
457	332	168	10113
708	449	247	10102
692	473	268	10102
668	463	260	10102
671	502	263	10102
683	479	156	10102
678	479	156	10102
715	482	144	10102
686	498	155	10102
692	499	156	10102
552	350	121	10102
518	351	112	10102
524	363	125	10102
624	423	213	10113
604	431	198	10113
654	445	158	10102
661	473	162	10102
698	483	165	10102
688	485	181	10102
723	505	185	10102
696	537	208	10102
670	486	130	10102
657	518	130	10102
663	529	143	10102
593	423	148	10102
630	447	144	10102
625	448	162	10102
621	449	163	10102
677	463	169	10102
692	471	162	10102
643	471	193	10102
675	474	175	10102
688	485	170	10102
721	488	195	10102
715	502	173	10102
702	502	188	10102
725	503	182	10102
738	517	203	10102
725	526	193	10102
651	408	114	10102
678	413	104	10102
669	423	132	10102
682	426	131	10102
657	436	134	10102
692	442	142	10102
675	442	153	10102
706	446	138	10102
737	480	150	10102
579	415	140	10102
567	429	175	10102
592	364	120	10102
591	375	121	10102
609	377	106	10102
599	377	118	10102
638	391	126	10102
613	404	102	10102
629	407	106	10102
594	409	90	10102
641	398	115	10102
618	399	104	10102
671	431	114	10102
657	432	110	10102
668	444	144	10102
637	449	287	10111
643	461	290	10111
645	467	286	10111
664	476	297	10111
664	479	291	10111
621	395	253	10103
630	396	262	10103
649	397	256	10103
662	416	262	10103
635	423	276	10103
681	425	279	10103
667	430	278	10103
706	472	315	10103
629	345	159	10103
671	368	179	10103
643	385	189	10103
549	358	236	10103
535	373	209	10103
546	388	243	10103
639	412	259	10103
617	417	257	10103
646	465	299	10103
627	374	180	10103
614	389	200	10103
623	418	274	10104
657	432	277	10104
649	440	279	10104
657	444	279	10104
658	459	305	10104
664	459	311	10104
553	416	303
629	448	292	10104
467	326	158
475	337	181
689	378	221
678	381	225
687	386	230
678	389	229
706	400	243
700	426	270
374	242	164	10104
388	247	172	10104
162	154	122	10104
576	415	231	10104
596	417	221	10104
584	427	216	10104
624	453	256	10104
596	464	256	10104
487	333	204	10104
488	345	229	10104
523	368	229	10104
579	373	211	10104
597	382	228	10104
577	395	233	10104
598	402	197	10104
557	410	229	10104
489	327	190
468	348	198
632	447	249	10104
654	477	243	10104
687	486	261	10104
654	489	266	10104
683	500	265	10104
676	506	259	10104
671	518	289	10104
576	402	211	10104
565	408	204	10104
648	443	241	10104
642	447	259	10104
654	456	248	10104
668	460	255	10104
663	464	275	10104
666	486	261
709	475	281	10104
684	482	296	10104
723	487	312	10104
716	492	291	10104
753	500	299	10104
614	467	249	10104
632	472	256	10104
639	479	248	10104
677	514	265	10104
374	274	127	10104
434	314	180	10104
673	541	333	10104
704	554	337	10104
711	459	250	10104
721	462	267	10104
738	477	274	10104
703	485	274	10104
698	493	233	10104
696	527	236	10104
685	528	228	10104
672	494	245	10104
671	499	253	10104
558	385	226	10104
573	392	217	10104
554	398	201	10104
591	370	191	10104
588	397	197	10104
589	408	194	10104
601	408	196	10104
613	455	213	10104
733	499	250	10104
590	433	194	10104
563	383	188	10104
584	396	194	10104
593	425	205	10104
500	311	151	10104
509	349	164	10104
493	354	183	10104
654	425	241	10104
694	483	261	10104
674	494	247	10104
418	286	135	10104
440	317	146	10104
403	329	169	10104
439	244	127
447	256	132
595	384	218	10108
601	385	220	10108
600	410	244	10108
594	412	208	10105
609	413	201	10105
606	422	225	10105
493	332	180
509	345	191
547	359	173
555	379	191
602	407	175	10105
613	416	169	10105
615	455	198	10105
652	416	165	10105
659	421	172	10105
657	423	183	10105
674	448	182	10105
692	458	157	10105
675	479	183	10105
717	480	200	10105
597	381	300	10105
590	405	313	10105
593	415	333	10105
619	438	340	10105
568	409	275
559	411	302
565	418	294
513	427	315	10105
705	452	345	10105
712	476	351	10105
714	476	373	10105
695	477	365	10105
703	479	358	10105
720	528	420	10105
655	403	291	10105
691	421	319	10105
689	423	285	10105
692	441	347	10105
689	444	319	10105
580	408	245	10105
573	423	287	10105
584	429	261	10105
595	431	281	10105
603	416	253	10106
609	420	253	10106
622	420	254	10106
624	422	241	10106
619	432	277	10106
603	436	259	10106
602	409	91	10121
643	434	102	10121
616	438	92	10121
599	440	100	10121
639	451	113	10121
703	470	113	10121
574	384	203	10106
572	394	214	10106
573	400	220	10106
576	405	219	10106
640	432	222	10106
422	272	64	10121
434	289	88	10121
536	352	100	10121
538	363	110	10121
538	378	111	10121
526	380	117	10121
618	435	201	10106
699	485	212	10106
710	488	213	10106
730	507	181	10106
746	518	212	10106
745	529	229	10106
745	538	228	10106
614	416	196	10106
612	418	209	10106
631	427	209	10106
660	432	220	10106
495	327	146	10106
508	333	152	10106
544	356	155	10106
621	474	210
623	478	177
641	490	202
659	451	186	10106
713	474	166	10106
696	478	178	10106
735	481	196	10106
732	485	207	10106
727	493	169	10106
730	514	197	10106
657	412	159	10106
640	412	160	10106
647	422	169	10106
668	426	167	10106
649	443	167	10106
657	460	176	10106
758	510	207	10106
675	451	147	10121
703	454	141	10121
695	463	125	10121
699	470	129	10121
681	477	143	10121
693	481	111	10121
709	501	143	10121
694	461	115	10121
694	463	113	10121
691	472	90	10121
436	308	192	10101
441	326	226	10101
611	429	159	10121
730	494	323	10106
746	516	339	10106
757	536	330	10106
550	395	120
555	410	140
579	455	163
649	447	340	10107
628	447	344	10107
673	488	372	10107
645	397	234	10122
653	426	271	10122
696	440	250	10122
644	458	281	10122
648	442	308	10107
692	445	314	10107
671	447	330	10107
675	460	326	10107
691	463	318	10107
674	466	330	10107
698	470	324	10107
679	471	340	10107
465	335	241	10107
494	381	265	10107
616	427	322	10107
615	444	339	10107
548	352	270	10107
570	360	264	10107
554	382	288	10107
643	381	225	10107
649	408	251	10107
671	417	233	10107
648	423	230	10107
691	427	237	10107
702	430	248	10107
710	435	260	10107
689	439	247	10107
688	442	239	10107
689	462	264	10107
595	411	176	10107
578	422	180	10107
602	434	206	10107
605	412	195	10107
624	416	201	10107
598	418	204	10107
613	423	198	10107
624	427	194	10107
628	442	201	10107
622	444	201	10107
576	381	189	10107
610	412	195	10107
639	427	221	10107
650	435	226	10107
637	437	207	10107
639	439	215	10107
645	474	234	10107
693	479	235	10107
466	318	164	10107
472	319	168	10107
578	365	179	10107
596	369	202	10107
587	393	197	10107
554	376	155	10107
596	390	151	10107
599	400	164	10107
599	413	154	10107
624	421	166	10107
631	430	168	10107
652	424	218	10107
708	441	224	10107
714	448	223	10107
714	449	233	10107
697	450	241	10107
514	331	216	10107
506	339	224	10107
515	345	196	10107
594	451	229	10122
585	457	216	10122
594	459	245	10122
619	489	281	10122
535	364	176	10122
576	390	181	10122
559	401	203	10122
571	414	189	10122
553	386	211	10107
550	399	202	10107
556	406	213	10107
561	413	221	10107
653	439	251	10107
681	460	279	10107
657	467	249	10107
698	473	300	10107
680	474	277	10107
710	485	317	10107
654	486	301	10107
722	508	303	10107
593	423	208	10107
613	427	191	10107
616	431	214	10107
605	438	180	10107
625	453	211	10107
601	460	219	10107
501	352	214	10107
506	369	213	10107
690	446	222	10107
664	456	248	10107
691	462	223	10107
715	474	231	10107
701	487	247	10107
721	499	247	10107
514	359	286	10107
529	373	268	10107
526	393	305	10107
715	450	323	10107
709	461	339	10107
714	468	326	10107
730	484	354	10107
679	468	189	10107
667	469	227	10107
690	487	224	10107
683	490	219	10107
708	513	224	10107
746	545	262	10107
585	402	220	10122
610	410	241	10122
584	419	251	10122
695	502	108	10122
697	509	111	10122
702	523	113	10122
727	528	124	10122
726	546	128	10122
694	555	118	10122
736	565	131	10122
713	584	146	10122
709	545	139	10122
657	497	137	10122
683	501	133	10122
676	502	144	10122
682	517	154	10122
673	534	167	10122
695	538	145	10122
714	568	127	10122
709	578	152	10122
720	580	151	10122
655	484	109	10122
652	497	98	10122
663	507	106	10122
622	476	120	10122
665	486	122	10122
655	500	138	10122
658	501	140	10122
655	506	130	10122
674	559	100	10122
598	463	82	10122
620	469	84	10122
617	476	92	10122
640	481	105	10122
633	489	81	10122
627	493	98	10122
646	514	105	10122
719	550	115	10122
677	412	167	10122
672	420	185	10122
672	439	160	10122
695	443	193	10122
701	450	174	10122
483	342	111	10122
487	353	141	10122
512	369	122	10122
615	454	125
610	457	107
643	480	108
646	487	124
627	501	141
673	515	125
683	473	348	10122
677	504	392	10122
685	513	378	10122
736	515	370	10122
399	275	195	10122
406	313	204	10122
573	401	167	10108
561	404	173	10108
572	407	159	10108
532	359	168	10108
618	394	154	10108
612	397	163	10108
601	399	196	10108
608	402	179	10108
614	404	167	10108
606	377	169	10108
594	377	178	10108
627	409	185	10108
694	418	188	10108
691	424	189	10108
690	428	182	10108
712	434	189	10108
715	437	174	10108
604	470	194	10108
632	481	199	10108
643	439	343	10108
657	443	359	10108
659	444	353	10108
635	458	359	10108
701	464	364	10108
667	467	359	10108
665	468	381	10108
496	378	330	10108
499	389	327	10108
705	371	271	10108
678	374	277	10108
690	382	282	10108
702	384	283	10108
713	393	284	10108
694	400	301	10108
729	536	430	10122
727	546	438	10122
596	374	217	10108
572	385	213	10108
601	403	224	10108
565	407	231	10108
658	432	235	10108
475	364	186	10120
492	382	193	10120
605	430	101	10120
622	438	94	10120
622	455	109	10120
649	458	100	10120
634	466	113	10120
533	355	187	10108
526	381	204	10108
529	389	203	10108
547	363	175	10108
553	364	159	10108
549	369	175	10108
606	385	191	10108
524	355	214	10108
540	358	223	10108
522	363	239	10108
436	261	143
439	295	146
614	479	257
664	448	218
691	457	195
711	482	241
725	484	237
561	389	230	10108
557	395	228	10108
591	409	238	10108
686	489	267	10108
119	106	74	10120
609	427	189	10108
628	450	218	10108
629	451	186	10108
638	471	209	10108
638	505	221	10108
583	197	137
567	205	143
588	587	396
594	592	359
564	394	257	10108
654	441	300	10108
674	446	303	10108
669	449	289	10108
669	450	281	10108
681	464	305	10108
689	466	298	10108
720	475	321	10108
717	479	343	10108
706	494	331	10108
717	496	324	10108
215	178	64	10120
618	380	176	10108
620	404	200	10108
621	405	191	10108
618	412	230	10108
624	415	212	10108
582	405	192	10108
592	419	199	10108
609	432	202	10108
605	433	187	10108
596	441	189	10108
689	454	193	10108
404	322	134	10108
616	408	123	10120
704	441	163	10120
715	454	159	10120
716	467	158	10120
684	485	165	10120
701	492	165	10120
524	358	98	10120
525	363	103	10120
525	368	103	10120
619	431	122	10120
602	443	150	10120
621	449	135	10120
645	466	123	10120
645	476	144	10120
631	477	123	10120
650	479	142	10120
716	537	161	10120
439	313	79	10120
652	447	357	10108
666	455	374	10108
669	456	374	10108
621	428	311	10108
628	441	332	10108
511	360	221	10108
165	127	94
662	420	299	10108
626	428	286	10108
631	453	312	10108
679	454	316	10108
653	465	326	10108
694	450	320	10108
699	452	335	10108
708	469	340	10108
549	370	278	10114
587	391	277	10114
566	394	285	10114
611	435	192	10120
615	441	181	10120
601	456	205	10120
616	470	168	10120
618	484	183	10120
564	377	173	10120
545	378	170	10120
563	388	188	10120
618	418	157	10120
618	423	152	10120
620	434	164	10120
547	413	150	10120
608	477	288	10108
641	483	284	10108
636	500	285	10108
581	408	120	10120
624	425	135	10120
622	428	134	10120
634	439	160	10120
635	412	111	10120
627	430	101	10120
630	437	116	10120
634	438	137	10120
659	442	127	10120
649	466	151	10120
560	402	265	10108
554	403	239	10108
556	413	264	10108
567	442	266	10108
713	450	162	10109
715	472	208	10109
710	501	193	10109
641	389	145	10108
635	402	149	10108
615	406	149	10108
630	415	153	10108
682	433	177	10109
688	452	183	10109
666	465	210	10109
662	411	199	10109
701	414	191	10109
710	417	202	10109
718	463	208	10109
635	434	168	10109
733	453	167	10109
703	469	183	10109
713	474	196	10109
702	482	204	10109
731	498	186	10109
740	503	170	10109
700	510	228	10109
716	513	212	10109
472	334	147	10109
493	372	148	10109
482	394	181	10109
649	464	175	10109
646	465	185	10109
660	472	167	10109
693	483	173	10109
519	407	182	10108
601	345	281	10110
625	366	294	10110
637	370	291	10110
633	371	297	10110
632	373	302	10110
639	380	310	10110
372	258	214	10110
364	258	214	10110
672	449	376	10110
660	485	397	10110
706	510	408	10110
691	440	346	10110
702	444	352	10110
725	457	375	10110
733	464	377	10110
725	467	382	10110
588	378	277	10110
628	385	296	10110
620	403	316	10110
659	427	297	10110
682	447	312	10110
680	455	331	10110
618	425	269	10110
621	439	266	10110
608	440	268	10110
639	447	256	10110
633	465	270	10110
648	500	340	10110
580	355	238	10110
573	378	262	10110
597	384	252	10110
586	390	281	10110
578	404	265	10110
520	362	237
721	441	287	10110
717	449	267	10110
708	465	293	10110
709	467	284	10110
706	476	288	10110
742	502	310	10110
544	359	199	10110
622	413	232	10110
606	416	241	10110
621	420	245	10110
616	429	232	10110
446	323	188	10110
455	336	205	10110
596	430	252	10110
595	468	283	10110
563	403	263	10110
554	415	250	10110
569	418	249	10110
585	423	254	10110
591	441	275	10110
126	99	50	10110
657	390	258	10110
674	419	275	10110
688	425	270	10110
701	438	270	10110
722	438	309	10110
739	446	277	10110
715	458	298	10110
742	459	294	10110
749	461	293	10110
721	462	310	10110
715	473	299	10110
733	479	311	10110
565	357	202
571	358	213
576	385	203
572	390	231
499	326	165	10110
492	337	183	10110
506	368	184	10110
598	331	194	10110
621	358	231	10110
617	365	215	10110
604	396	237	10110
613	414	235	10110
620	416	233	10110
618	431	243	10110
648	433	269	10110
576	372	193	10110
595	382	226	10110
585	397	206	10110
608	410	228	10110
368	258	146
370	261	159
560	404	226	10110
551	423	247	10110
562	440	240	10110
618	414	364	10110
602	415	361	10110
621	440	381	10110
616	452	400	10110
596	351	274	10110
604	360	268	10110
598	376	255	10110
597	381	292	10110
574	345	226	10110
604	359	248	10110
597	366	248	10110
593	367	230	10110
641	417	222	10110
660	425	220	10110
654	451	248	10110
692	456	244	10110
677	476	273	10110
551	379	222	10110
557	410	258	10110
642	425	270	10110
411	257	117	10110
425	268	146	10110
602	358	226	10110
633	409	269	10110
663	426	286	10110
690	432	293	10110
694	435	285	10110
684	445	294	10110
668	445	294	10110
673	450	290	10110
706	455	310	10110
623	399	264	10110
644	408	261	10110
628	424	286	10110
685	439	286	10110
638	440	282	10110
624	446	275	10110
627	457	263	10110
645	481	261	10110
639	482	281	10110
467	343	194	10110
457	350	202	10110
700	431	281
718	435	273
696	445	288
724	479	292
724	479	310
738	480	325
735	495	342
564	372	245	10110
603	402	260	10110
632	416	264	10110
628	420	262	10110
629	426	275	10110
669	472	358
693	473	338
698	477	346
691	491	381
581	353	292	10110
568	374	294	10110
586	390	315	10110
618	405	320	10110
699	508	441	10110
713	543	451	10110
718	445	345	10110
711	458	344	10110
703	460	360	10110
714	475	362	10110
643	450	339	10110
707	454	342	10110
667	466	351	10110
715	480	345	10110
720	484	370	10110
702	493	381	10110
698	493	382	10110
713	510	394	10110
659	495	395	10110
677	509	430	10110
680	518	414	10110
614	320	223	10110
625	333	232	10110
617	340	243	10110
619	360	255	10110
634	360	269	10110
654	413	311	10110
601	426	266	10110
630	467	291	10110
623	446	271	10110
624	451	261	10110
618	455	284	10110
636	458	286	10110
627	460	260	10110
516	384	278	10110
534	390	275	10110
479	346	211	10110
642	441	314	10110
660	457	306	10110
679	471	336	10110
602	375	273
596	376	296
584	378	271
585	389	293
607	390	282
612	411	302
665	392	265	10110
672	427	309	10110
660	431	291	10110
671	432	316	10110
683	435	292	10110
686	438	306	10110
590	380	304	10110
577	414	336	10110
623	425	341	10110
608	426	351	10110
608	436	345	10110
595	430	228	10110
601	431	217	10110
590	434	218	10110
611	436	215	10110
613	443	242	10110
622	454	213	10110
589	422	257	10110
609	441	266	10110
608	461	276	10110
578	389	239	10110
599	400	232	10110
568	413	245	10110
678	452	298	10110
689	471	303	10110
675	477	290	10110
685	488	328	10110
651	453	285	10110
663	455	290	10110
673	436	321	10110
660	445	313	10110
687	451	328	10110
671	461	339	10110
684	473	358	10110
449	333	259	10110
632	446	244
616	450	248
615	456	263
621	410	176	10110
611	427	216	10110
616	369	200	10110
623	396	211	10110
619	398	213	10110
617	400	215	10110
669	421	236	10110
396	280	123	10110
398	311	154	10110
470	351	157	10110
545	345	206	10110
550	346	209	10110
706	523	273	10110
652	412	221	10110
656	427	230	10110
679	429	244	10110
680	433	241	10110
686	434	226	10110
674	456	251	10110
598	423	284	10110
630	427	278	10110
634	430	297	10110
632	450	304	10110
620	451	300	10110
703	497	321	10110
434	311	160
440	320	174
478	318	227	10110
515	342	248	10110
511	345	234	10110
639	416	222	10110
675	431	219	10110
693	453	256	10110
694	455	236	10110
693	502	296	10110
443	354	275	10110
467	387	284	10110
715	423	339	10110
699	435	342	10110
696	442	352	10110
714	455	371	10110
741	468	369	10110
497	359	226	10110
488	374	235	10110
599	372	291	10110
601	384	294	10110
619	398	303	10110
544	365	281	10110
545	370	290	10110
580	365	205	10110
591	367	223	10110
596	376	224	10110
612	380	233	10110
611	384	214	10110
695	415	237	10110
524	406	236	10110
519	413	235	10110
604	420	230	10110
624	453	231	10110
696	484	288	10110
721	495	301	10110
735	503	296	10110
676	445	315
686	446	332
688	447	334
690	455	347
712	460	335
725	486	360
713	496	360
765	502	371
713	467	332
683	477	314
696	481	316
662	482	326
697	482	331
697	486	342
617	371	276	10110
615	396	282	10110
383	265	176
373	292	194
671	491	369
643	399	258	10110
658	433	286	10110
648	441	298	10110
690	453	324	10110
551	390	220	10110
589	398	242	10110
580	411	233	10110
610	419	249	10110
466	345	218	10110
463	367	249	10110
501	365	283	10110
501	373	279	10110
498	377	287	10110
588	402	291	10110
612	407	308	10110
630	428	334	10110
640	429	337	10110
651	434	327	10110
583	376	271	10110
593	388	292	10110
603	438	333	10110
660	456	340	10110
593	440	352	10110
603	453	365	10110
586	456	370	10110
617	479	394	10110
501	163	111
682	461	272	10110
699	467	275	10110
711	471	258	10110
679	465	251	10118
708	485	242	10118
700	486	241	10118
728	488	261	10118
718	491	244	10118
751	495	279	10118
716	501	248	10118
740	517	274	10118
720	541	303	10118
578	363	259	10118
571	381	288	10118
602	389	270	10118
599	399	264	10118
637	419	279	10118
587	433	181	10118
595	440	205	10118
606	453	192	10118
597	464	199	10118
452	184	121	10110
471	470	306	10110
622	403	297	10110
679	437	330	10110
693	466	345	10110
721	468	368	10110
714	473	361	10110
703	480	368	10110
675	481	369	10110
522	347	254	10110
523	351	263	10110
603	401	300	10110
593	433	330	10110
590	445	325	10110
578	365	243	10110
605	384	273	10110
592	389	278	10110
586	392	255	10110
608	399	268	10110
201	133	114	10110
585	393	342	10110
597	395	351	10110
469	351	293
567	229	179	10110
533	245	197	10110
555	255	212	10110
683	460	380	10110
672	471	366	10110
681	477	390	10110
687	478	379	10110
689	479	380	10110
675	480	391	10110
665	481	382	10110
726	507	418	10110
517	370	345	10110
514	410	371	10110
542	421	375	10110
512	374	310	10110
535	418	348	10110
486	351	295	10110
481	373	310	10110
567	431	364	10110
562	480	403	10110
655	447	304	10111
616	453	321	10111
631	455	289	10111
619	462	343	10111
615	468	307	10111
452	337	251	10111
467	341	241	10111
665	446	281	10111
696	464	277	10111
696	478	274	10111
691	489	305	10111
648	495	339	10111
661	498	337	10111
678	478	301	10111
680	497	300	10111
579	389	271
659	461	289	10111
667	474	292	10111
656	476	334	10111
641	484	322	10111
713	519	333	10111
667	498	364
643	499	359
665	505	344
672	520	370
192	145	96	10111
499	375	241	10111
507	378	243	10111
513	387	241	10111
623	409	239	10111
603	412	248	10111
636	429	253	10111
637	441	275	10111
643	459	269	10111
589	377	251	10111
592	385	268	10111
606	390	275	10111
613	393	269	10111
609	396	283	10111
579	397	265	10111
577	403	298
585	404	264
586	428	283
584	434	318
609	448	324
647	456	330
691	469	275	10111
675	476	293	10111
694	492	293	10111
673	506	321	10111
548	438	336	10111
559	461	349	10111
539	375	282	10111
543	382	303	10111
540	383	299	10111
557	406	313	10111
389	256	157	10111
381	269	169	10111
465	340	217	10111
612	428	270	10111
610	438	279	10111
628	457	266	10111
629	476	278	10111
702	514	334	10111
480	359	282	10111
488	366	269	10111
481	368	284	10111
466	319	247	10111
490	325	244	10111
509	360	264	10111
703	535	350	10111
679	546	381	10111
524	369	270	10111
537	380	263	10111
520	387	285	10111
681	417	343	10111
698	429	355	10111
733	456	347	10111
722	456	372	10111
727	460	362	10111
733	463	350	10111
535	341	278	10111
550	352	285	10111
553	354	293	10111
540	372	310	10111
681	461	336	10111
683	463	328	10111
679	471	329	10111
666	483	328	10111
665	486	335	10111
666	503	369	10111
673	523	391	10111
634	471	357	10111
633	489	344	10111
651	491	371	10111
529	388	269
527	401	274
524	405	288
493	348	227	10112
482	351	229	10112
689	477	336
597	398	348	10112
599	417	357	10112
568	360	293	10112
606	367	308	10112
591	370	300	10112
608	370	307	10112
608	379	318	10112
688	491	412	10112
700	496	419	10112
375	275	235	10112
382	291	234	10112
613	384	328	10112
690	428	349	10112
673	433	340	10112
723	438	351	10112
691	454	359	10112
698	457	366	10112
682	467	376	10112
703	473	383	10112
731	477	373	10112
743	483	396	10112
738	485	404	10112
719	495	404	10112
698	465	367	10112
703	485	388	10112
698	494	395	10112
596	379	272	10112
609	380	269	10112
636	388	275	10112
617	404	304	10112
639	433	306	10112
575	397	342	10112
580	402	337	10112
367	277	209	10112
380	307	236	10112
704	455	330	10112
689	461	341	10112
693	475	341	10112
735	480	342	10112
707	488	359	10112
688	406	338	10112
683	407	342	10112
701	434	369	10112
683	441	378	10112
724	445	379	10112
722	451	388	10112
719	501	428	10112
603	380	277	10112
593	392	294	10112
617	394	298	10112
612	399	300	10112
602	402	313	10112
639	426	320	10112
719	458	343	10112
673	440	223	10112
680	443	216	10112
678	446	235	10112
739	464	240	10112
662	406	324	10112
674	407	322	10112
665	412	312	10112
680	412	321	10112
666	419	348	10112
663	437	339	10112
513	377	293	10112
544	384	300	10112
579	293	249	10112
694	321	266	10112
613	432	383	10112
598	452	390	10112
617	536	449	10112
613	597	508	10112
611	463	374	10112
626	464	360	10112
648	364	260	10112
670	375	280	10112
679	383	291	10112
697	389	290	10112
672	390	290	10112
674	396	282	10112
710	398	298	10112
717	436	330	10112
707	479	378	10118
687	503	396	10118
729	525	413	10118
747	527	415	10118
705	531	414	10118
671	476	371	10118
690	521	384	10118
701	525	424	10118
712	534	411	10118
427	315	271
430	344	293
625	391	313	10112
636	408	306	10112
629	436	347	10112
653	443	358	10112
642	391	290	10112
686	445	339	10112
699	448	353	10112
691	463	358	10112
715	467	346	10112
730	471	372	10112
743	477	377	10112
699	485	362	10112
738	505	377	10112
621	420	204	10117
639	452	200	10117
655	454	232	10117
648	456	200	10117
659	461	227	10117
659	463	215	10117
494	362	171	10117
495	372	173	10117
514	377	190	10117
646	446	178	10117
679	466	195	10117
685	475	194	10117
675	479	221	10117
661	484	204	10117
463	373	181	10117
470	377	178	10117
710	496	411	10117
729	522	422	10117
739	529	439	10117
743	539	454	10117
456	296	254	10112
456	303	260	10112
606	388	283
614	395	273
612	400	297
625	415	303
659	409	269	10112
686	461	289	10112
672	463	297	10112
596	378	261	10112
602	407	281	10112
517	328	216	10112
511	349	240	10112
693	448	337	10112
708	456	316	10112
708	456	323	10112
694	471	351	10112
729	483	349	10112
722	488	374	10112
744	505	386	10112
614	409	199	10118
628	423	225	10118
651	453	237	10118
619	466	246	10118
761	522	285	10118
592	426	191
642	434	210
641	441	234
661	472	217
687	504	374	10118
687	504	392	10118
680	511	416	10118
692	523	425	10118
373	242	170
372	248	165
433	311	192	10117
431	333	206	10117
628	457	248	10117
687	496	248	10117
679	504	244	10117
680	518	267	10117
675	522	267	10117
638	565	286	10117
492	389	170	10117
492	401	181	10117
631	466	399	10117
658	485	403	10117
641	488	397	10117
658	401	279	10117
638	417	280	10117
652	420	286	10117
682	427	308	10117
683	455	302	10117
685	458	327	10117
695	459	314	10117
680	464	321	10117
684	465	331	10117
704	468	323	10117
748	511	384	10117
591	431	236	10117
610	441	254	10117
625	445	245	10117
625	451	259	10117
610	462	249	10117
653	481	254	10117
640	409	266
651	415	271
685	426	282
668	468	316
750	588	291
745	592	324
638	425	293	10117
635	425	306	10117
653	436	297	10117
632	438	296	10117
633	453	313	10117
696	458	312	10117
636	435	251	10117
651	456	271	10117
632	463	286	10117
640	491	288	10117
735	528	306	10117
622	443	282	10117
630	447	281	10117
639	455	281	10117
620	470	285	10117
641	470	289	10117
685	493	292	10117
694	479	261	10117
682	483	252	10117
668	486	246	10117
657	490	266	10117
671	499	276	10117
682	500	244	10117
693	510	271	10117
656	531	258	10117
658	451	257
666	489	295
664	498	294
690	506	288
522	414	275	10117
563	434	269	10117
570	435	275	10117
560	442	284	10117
548	397	195
542	417	210
554	428	216
671	469	212	10117
647	472	230	10117
698	483	238	10117
673	500	245	10117
692	500	262	10117
647	477	241	10117
662	489	232	10117
649	509	265	10117
618	452	256	10117
644	458	236	10117
645	458	241	10117
608	461	244	10117
622	466	253	10117
667	473	285	10117
710	501	261	10117
674	519	283	10117
466	377	162	10117
687	505	247	10117
706	513	248	10117
708	519	254	10117
701	524	251	10117
696	531	267	10117
666	465	202
659	484	213
678	489	251
682	496	221
683	504	207
704	506	224
716	507	230
705	508	234
688	510	235
698	512	211
670	520	242
660	471	198	10117
669	485	208	10117
670	496	205	10117
669	499	219	10117
686	500	227	10117
679	508	233	10117
670	532	270	10117
705	536	257	10117
623	454	210	10117
615	459	237	10117
634	476	254	10117
636	482	258	10117
640	491	232	10117
634	498	249	10117
668	512	260	10117
536	402	198	10117
540	408	171	10117
522	428	193	10117
674	459	264	10113
649	467	268	10113
726	494	273	10113
706	495	265	10113
714	497	284	10113
686	498	277	10113
707	511	287	10113
533	381	258	10113
511	382	261	10113
508	383	246	10113
555	390	176	10113
535	393	192	10113
532	398	182	10113
517	333	244	10113
495	337	260	10113
499	338	251	10113
646	483	374
590	384	53	10113
584	386	60	10113
588	393	73	10113
631	428	72	10113
644	450	83	10113
620	454	90	10113
652	455	91	10113
650	461	94	10113
674	466	92	10113
653	466	105	10113
660	468	95	10113
671	476	91	10113
693	493	109	10113
623	448	75	10113
632	471	108	10113
525	348	48	10113
546	361	54	10113
543	381	64	10113
641	470	117	10113
638	479	111	10113
633	481	114	10113
591	431	53	10113
604	434	67	10113
606	436	40	10113
614	472	62	10113
613	415	220	10113
608	432	223	10113
617	435	230	10113
611	438	218	10113
656	442	224	10113
612	457	256	10113
373	264	31	10113
382	271	27	10113
692	459	188	10113
720	474	207	10113
714	476	195	10113
729	482	205	10113
736	492	190	10113
562	396	146	10113
546	404	156	10113
650	450	177	10113
638	462	170	10113
658	479	276	10113
657	487	253	10113
647	495	267	10113
679	462	129	10113
662	470	107	10113
695	478	136	10113
698	499	127	10113
707	503	141	10113
747	504	139	10113
709	539	141	10113
675	408	68	10113
680	423	81	10113
492	271	48	10113
484	282	46	10113
495	291	44	10113
490	326	76
484	344	73
489	364	84
604	389	69	10113
598	420	72	10113
630	424	88	10113
632	431	79	10113
624	435	71	10113
639	457	79	10113
703	490	88	10113
529	309	44	10113
574	333	50	10113
580	349	58	10113
582	356	55	10113
585	362	58	10113
559	368	127	10113
547	395	144	10113
571	397	136	10113
591	407	109	10113
494	322	93	10113
489	347	131	10113
577	341	88
596	359	99
609	385	118
612	390	100
596	284	95	10113
605	301	78	10113
605	320	89	10113
681	469	117	10113
667	472	142	10113
690	482	136	10113
701	483	125	10113
710	487	125	10113
725	492	136	10113
704	496	127	10113
555	373	115	10113
552	375	110	10113
667	407	100	10113
698	418	105	10113
662	423	96	10113
709	433	115	10113
689	437	103	10113
491	316	69	10120
502	328	67	10120
494	332	81	10120
401	355	118	10120
688	466	134	10120
713	491	141	10120
703	501	142	10120
714	526	170	10120
707	470	133	10120
683	478	137	10120
689	492	140	10120
663	507	116	10120
651	512	142	10120
640	460	79	10120
621	469	67	10120
657	498	77	10120
653	504	70	10120
684	508	90	10120
660	512	87	10120
662	519	82	10120
676	522	71	10120
682	532	75	10120
691	465	96	10120
676	520	121	10120
470	349	93	10120
464	365	81	10120
483	375	88	10120
671	503	95	10120
689	507	103	10120
690	511	96	10120
680	511	97	10120
681	514	106	10120
719	522	110	10120
546	377	77	10120
543	409	88	10120
540	425	106	10120
687	543	104	10120
685	548	139	10120
477	404	124	10120
599	439	255	10114
615	441	256	10114
631	445	259	10114
630	452	253	10114
641	472	288	10114
675	477	271	10114
650	481	280	10114
666	483	301	10114
648	510	311	10114
718	521	294	10114
493	394	171	10114
494	409	192	10114
495	412	192	10114
424	331	256
416	350	263
420	254	160
424	260	170
538	376	242	10114
664	430	299	10114
649	434	315	10114
638	445	329	10114
689	447	302	10114
695	459	328	10114
712	473	324	10114
712	474	308	10114
686	484	345	10114
708	487	333	10114
705	487	342	10114
695	489	335	10114
714	499	360	10114
690	450	275	10114
683	464	278	10114
681	484	296	10114
711	490	316	10114
694	515	319	10114
635	425	245	10114
689	483	286	10114
741	487	300	10114
721	488	297	10114
711	491	307	10114
704	494	287	10114
738	513	308	10114
721	513	317	10114
657	457	341	10114
672	483	367	10114
689	491	357	10114
678	501	371	10114
699	506	366	10114
700	508	380	10114
710	509	372	10114
702	515	354	10114
709	520	387	10114
585	414	227	10114
599	435	237	10114
661	423	364	10114
671	432	340	10114
686	440	385	10114
686	442	371	10114
689	466	382	10114
697	467	395	10114
698	454	393
698	471	406
697	496	307	10114
738	507	315	10114
727	511	297	10114
699	518	338	10114
713	530	327	10114
734	535	327	10114
666	545	375	10114
647	463	231	10114
635	467	238	10114
649	471	249	10114
640	482	228	10114
652	492	250	10114
678	502	260	10114
684	516	270	10114
683	525	251	10114
687	497	262	10114
710	509	268	10114
685	520	255	10114
729	536	263	10114
732	545	320	10114
606	412	234	10114
622	430	235	10114
637	438	252	10114
653	447	261	10114
613	455	254	10114
658	463	273	10114
648	470	268	10114
567	339	293	10114
552	353	297	10114
556	358	306	10114
581	392	332	10114
668	455	278
742	480	287
696	486	292
722	493	304
722	493	320
704	496	295
739	530	339
687	446	268	10114
666	452	272	10114
693	459	255	10114
704	460	251	10114
674	467	272	10114
705	469	251	10114
718	471	268	10114
687	484	271	10114
384	303	146	10114
399	310	129	10114
678	445	279	10114
695	454	301	10114
690	459	318	10114
699	460	295	10114
710	462	297	10114
708	466	293	10114
694	466	307	10114
700	468	311	10114
697	472	280	10114
713	474	315	10114
604	430	344	10114
592	436	363	10114
609	441	356	10114
612	447	353	10114
671	505	413	10114
582	386	247
578	412	268
545	436	330	10114
538	439	330	10114
661	439	306	10114
660	459	339	10114
698	472	321	10114
697	478	318	10114
653	505	286	10114
465	368	192	10114
476	374	214	10114
620	447	174
647	473	183
649	474	190
669	482	180
652	497	195
495	340	191	10114
502	353	217	10114
513	367	211	10114
698	457	290
709	477	303
678	481	324
696	494	302
745	502	345
669	522	352
417	306	144
422	328	149
485	379	230	10114
638	406	215	10119
656	424	219	10119
690	430	230	10119
722	435	220	10119
640	440	244	10119
694	442	248	10119
710	444	229	10119
705	454	248	10119
679	455	258	10119
691	456	243	10119
713	470	243	10119
617	463	213	10119
624	467	211	10119
631	475	225	10119
635	475	243	10119
649	500	257	10119
662	520	266	10119
651	547	266	10119
708	547	282	10119
608	387	256	10119
619	389	256	10119
613	390	259	10119
633	394	271	10119
619	397	261	10119
602	413	295	10119
629	427	284	10119
651	453	305	10119
663	456	306	10119
661	457	310	10119
660	459	323	10119
645	468	235
670	488	239
678	519	243
652	462	350	10119
644	462	369	10119
644	467	371	10119
580	387	312	10119
575	401	333	10119
382	274	218
579	422	177	10119
604	434	168	10119
607	449	195	10119
598	474	195	10119
611	476	212	10119
665	481	227	10119
594	442	195	10119
599	447	188	10119
616	459	182	10119
603	473	203	10119
620	483	197	10119
383	291	241	10119
590	318	230	10119
687	441	336	10119
683	460	329	10119
689	461	357	10119
704	485	381	10119
631	434	366	10119
644	440	357	10119
651	453	363	10119
678	490	407	10119
609	433	123	10122
625	445	113	10122
621	446	120	10122
637	469	145	10122
646	477	143	10122
648	488	140	10122
747	561	154	10122
617	424	254	10122
650	441	244	10122
663	456	272	10122
649	462	258	10122
644	464	286	10122
507	325	183	10122
337	250	117	10122
575	398	113	10122
577	412	125	10122
602	441	128	10122
601	450	126	10122
654	463	62	10122
661	467	79	10122
669	476	71	10122
665	476	91	10122
611	422	78	10122
622	437	77	10122
609	450	96	10122
701	518	106	10122
643	463	295	10122
659	465	306	10122
679	466	311	10122
690	480	329	10122
667	481	306	10122
660	486	331	10122
694	503	313	10122
735	523	334	10122
632	438	284	10122
643	442	298	10122
620	447	285	10122
654	474	321	10122
523	364	275	10115
539	372	276	10115
531	373	276	10115
607	385	291	10115
696	391	304	10115
664	413	303	10115
659	426	323	10115
691	427	316	10115
695	431	307	10115
694	437	324	10115
440	293	221	10115
437	310	221	10115
626	439	340
645	464	375
648	469	380
641	473	385
700	491	397
533	371	270	10115
536	378	285	10115
526	385	279	10115
655	436	288	10115
649	442	283	10115
684	457	322	10115
659	445	265	10115
672	464	286	10115
702	466	291	10115
678	470	303	10115
717	479	294	10115
461	312	226	10115
470	320	216	10115
654	481	70	10115
652	485	57	10115
645	485	80	10115
643	490	77	10115
686	499	66	10115
677	507	75	10115
680	508	80	10115
639	511	84	10115
700	518	75	10115
708	524	74	10115
695	538	90	10115
640	469	107	10122
626	471	102	10122
652	476	106	10122
638	486	94	10122
662	490	92	10122
639	490	97	10122
599	406	86	10122
577	423	105	10122
603	434	89	10122
595	437	85	10122
593	438	101	10122
651	433	252	10115
670	444	231	10115
668	446	265	10115
646	453	259	10115
687	455	234	10115
688	471	250	10115
665	483	271	10115
683	493	257	10115
623	471	84	10115
621	487	81	10115
631	503	70	10115
647	504	81	10115
629	512	88	10115
488	353	96	10115
489	376	95	10115
510	339	142	10115
514	370	168	10115
[truncated: 21,562 more rows]

## Sheet: Venezuela 2006
487	355	186	10101
517	375	186	10101
518	382	202	10101
518	398	219	10101
530	425	262	10101
536	428	246	10101
519	439	274	10101
544	382	145	10101
545	406	158	10101
559	407	159	10101
554	408	174	10101
557	410	161	10101
562	412	166	10101
566	412	177	10101
553	423	165	10101
560	427	177	10101
564	429	192	10101
484	349	217	10101
476	354	209	10101
491	375	232	10101
451	281	122	10101
456	309	146	10101
472	316	152	10101
490	373	226	10101
520	391	230	10101
531	395	238	10101
525	401	239	10101
542	403	244	10101
526	409	250	10101
532	417	259	10101
551	419	254	10101
518	364	181	10101
544	377	214	10101
565	405	225	10101
558	411	267	10101
522	382	231	10101
543	385	220	10101
520	393	262	10101
547	397	241	10101
570	409	225	10101
575	412	240	10101
575	426	237	10101
550	372	133	10101
541	378	131	10101
540	383	125	10101
559	391	136	10101
424	285	227	10101
431	286	203	10101
424	291	230	10101
447	403	366	10101
356	336	276	10101
449	300	182	10102
446	302	182	10102
455	305	194	10102
525	377	230	10102
525	381	214	10102
520	387	254	10102
558	381	140	10102
529	383	150	10102
543	398	144	10102
549	404	155	10102
559	414	157	10102
558	419	153	10102
549	420	163	10102
542	363	129	10102
556	389	154	10102
570	417	164	10102
523	375	160	10102
527	384	178	10102
530	388	175	10102
551	398	163	10102
559	402	179	10102
553	411	190	10102
567	425	171	10102
569	432	175	10102
575	449	141	10102
587	457	137	10102
573	458	128	10102
575	469	145	10102
117	77	26	10102
474	335	134	10102
542	365	151	10102
551	371	170	10102
524	372	171	10102
511	373	175	10102
536	375	148	10102
536	377	165	10102
539	378	166	10102
559	382	172	10102
547	384	183	10102
549	386	182	10102
546	394	184	10102
552	401	165	10102
585	405	169	10102
575	407	167	10102
563	407	183	10102
566	408	183	10102
584	412	163	10102
576	424	178	10102
575	428	194	10102
499	316	111	10102
497	321	138	10102
499	327	110	10102
487	327	112	10102
497	331	127	10102
513	338	111	10102
506	343	124	10102
545	356	134	10102
553	358	137	10102
539	360	144	10102
553	366	128	10102
544	380	132	10102
566	424	183	10102
548	425	202	10102
566	430	207	10102
509	320	115	10102
501	335	151	10102
519	343	123	10102
523	355	132	10102
524	356	147	10102
586	383	144	10102
473	326	99	10102
492	330	113	10102
483	336	106	10102
486	349	114	10102
540	355	127	10102
554	369	121	10102
551	370	129	10102
545	374	111	10102
546	376	122	10102
556	383	140	10102
312	252	139	10102
304	259	150	10102
121	102	53	10102
186	156	104	10102
559	365	279	10103
563	406	305	10103
546	422	323	10103
594	426	347	10103
580	446	376	10103
584	463	400	10103
599	535	429	10103
521	310	211	10103
534	312	206	10103
558	346	237	10103
533	358	260	10103
583	322	168	10103
553	338	195	10103
561	344	200	10103
578	418	303	10103
600	421	285	10103
592	437	306	10103
553	398	297	10103
555	410	296	10103
551	419	298	10103
563	422	309	10103
433	255	150	10103
432	277	149	10103
433	285	158	10103
499	363	217	10104
506	371	195	10104
513	373	230	10104
543	370	206	10104
560	401	220	10104
553	403	222	10104
538	409	222	10104
389	268	143	10104
386	268	144	10104
486	349	245	10104
536	377	271	10104
510	386	272	10104
544	393	301	10104
533	395	276	10104
544	400	297	10104
540	402	271	10104
532	413	304	10104
346	261	220	10104
340	274	217	10104
321	238	171	10104
336	258	180	10104
541	392	236	10104
539	413	252	10104
530	345	233	10104
537	350	226	10104
508	355	227	10104
548	362	234	10104
531	373	250	10104
537	376	254	10104
584	395	260	10104
329	226	158	10104
342	235	166	10104
286	257	203	10104
536	390	237	10104
552	401	252	10104
555	407	223	10104
549	411	247	10104
554	416	245	10104
570	423	257	10104
481	352	246	10104
488	363	248	10104
506	366	240	10104
501	362	216	10104
526	364	221	10104
526	369	223	10104
492	373	236	10104
513	377	246	10104
514	379	247	10104
500	361	233	10104
500	367	225	10104
476	340	197	10104
478	344	184	10104
488	351	189	10104
502	356	223	10104
488	360	219	10104
557	438	300	10104
483	351	209	10104
499	379	221	10104
589	448	258	10104
590	455	278	10104
545	400	252	10104
571	406	233	10104
569	411	256	10104
578	438	278	10104
579	444	291	10104
600	456	295	10104
566	401	277	10104
567	408	279	10104
568	412	268	10104
563	412	284	10104
583	412	264	10104
562	415	302	10104
457	351	195	10104
505	385	210	10104
510	398	234	10104
496	398	240	10104
508	407	234	10104
503	385	223	10104
515	372	236	10104
543	411	278	10104
557	418	276	10104
567	425	280	10104
561	426	293	10104
567	430	304	10104
476	329	193	10104
468	336	214	10104
486	345	213	10104
506	356	220	10104
495	361	226	10104
590	414	252	10104
521	400	232	10104
534	400	210	10104
508	404	212	10104
517	405	217	10104
519	410	225	10104
414	305	160	10104
425	311	170	10104
445	332	162	10104
537	371	236	10104
541	380	212	10104
549	397	239	10104
542	362	197	10104
540	380	215	10104
557	386	233	10104
558	393	233	10104
543	401	231	10104
569	405	239	10104
561	409	226	10104
335	266	141	10104
341	270	129	10104
440	300	160	10104
441	313	161	10104
440	316	170	10104
464	335	197	10104
459	312	162	10104
465	320	176	10104
468	321	174	10104
546	368	230	10104
545	373	240	10104
551	402	250	10104
568	403	247	10104
445	323	185	10104
450	330	185	10104
466	354	183	10104
231	203	158	10104
205	173	142	10104
131	107	76	10104
202	175	144	10104
539	361	202	10105
507	369	222	10105
536	371	236	10105
531	383	227	10105
501	319	196	10105
501	321	185	10105
543	352	197	10105
545	371	203	10105
553	384	192	10105
544	385	207	10105
558	424	236	10105
560	425	220	10105
456	333	153	10105
516	346	156	10105
517	350	147	10105
533	354	164	10105
531	360	180	10105
550	363	161	10105
550	367	168	10105
544	381	192	10105
557	388	173	10105
529	355	305	10105
537	378	301	10105
535	379	310	10105
535	383	310	10105
540	391	317	10105
455	331	249	10105
454	332	265	10105
456	350	254	10105
466	363	295	10105
564	431	346	10105
565	450	383	10105
568	397	328	10105
569	400	339	10105
579	404	330	10105
577	421	336	10105
586	440	373	10105
476	339	272	10105
500	354	285	10105
499	358	289	10105
536	352	269	10105
576	371	273	10105
600	386	280	10105
582	396	319	10105
572	397	317	10105
601	409	329	10105
514	379	249	10105
513	387	259	10105
514	388	280	10105
529	396	276	10105
520	399	271	10105
516	302	167	10105
505	310	181	10105
52	42	40	10105
474	308	225	10106
471	315	219	10106
462	321	234	10106
505	366	257	10106
524	374	261	10106
530	389	247	10106
544	400	275	10106
556	404	287	10106
548	405	264	10106
558	421	293	10106
564	392	225	10106
566	404	248	10106
546	406	236	10106
571	407	250	10106
580	422	238	10106
520	388	198	10106
537	395	202	10106
551	405	210	10106
564	413	214	10106
571	416	219	10106
545	417	212	10106
563	420	220	10106
469	331	193	10106
475	334	181	10106
477	339	196	10106
482	347	202	10106
499	357	215	10106
499	325	172	10106
496	347	168	10106
538	393	208	10106
493	373	175	10106
497	398	197	10106
498	409	207	10106
540	433	177	10106
527	364	168	10106
531	378	178	10106
553	392	177	10106
556	398	167	10106
556	400	170	10106
551	401	194	10106
580	402	184	10106
562	407	183	10106
570	410	182	10106
476	334	159	10106
538	370	167	10106
536	383	168	10106
545	387	180	10106
566	395	177	10106
540	396	178	10106
525	396	180	10106
531	399	189	10106
565	404	187	10106
578	406	290	10106
594	413	301	10106
582	431	302	10106
591	431	304	10106
476	354	140	10106
490	375	146	10106
514	416	175	10106
493	349	173	10106
504	368	274	10106
512	382	189	10106
568	383	192	10106
320	285	195	10106
186	169	130	10106
316	272	183	10106
513	358	289	10107
515	388	322	10107
521	393	334	10107
528	397	327	10107
544	374	287	10107
550	377	276	10107
545	395	294	10107
556	417	329	10107
567	420	316	10107
516	388	288	10107
507	399	303	10107
454	296	212	10107
485	327	223	10107
498	281	209	10107
499	322	224	10107
521	346	262	10107
502	348	277	10107
454	308	252	10107
436	322	251	10107
466	339	278	10107
516	353	278	10107
531	375	311	10107
522	384	308	10107
559	347	209	10107
527	359	212	10107
549	370	231	10107
575	387	232	10107
402	285	206	10107
477	331	205	10107
499	359	220	10107
506	363	238	10107
508	375	245	10107
538	378	238	10107
548	380	228	10107
542	391	240	10107
554	396	233	10107
552	401	252	10107
552	407	270	10107
596	457	207	10107
596	457	224	10107
599	470	256	10107
572	405	196	10107
566	410	220	10107
597	417	223	10107
584	417	208	10107
583	419	233	10107
559	420	220	10107
569	425	225	10107
586	435	221	10107
480	331	174	10107
566	386	199	10107
568	391	227	10107
582	400	210	10107
584	410	216	10107
579	412	226	10107
570	413	237	10107
562	422	228	10107
439	276	150	10107
444	305	175	10107
507	363	223	10107
505	370	237	10107
473	297	165	10107
451	308	186	10107
468	312	171	10107
473	324	179	10107
507	365	178	10107
538	375	177	10107
528	382	176	10107
538	385	180	10107
551	385	173	10107
597	410	205	10107
556	365	198	10107
548	378	214	10107
543	380	196	10107
548	382	232	10107
569	402	224	10107
545	407	220	10107
541	383	240	10107
541	390	273	10107
546	403	284	10107
566	399	237	10107
575	406	232	10107
569	417	237	10107
545	404	271	10107
568	404	254	10107
564	407	264	10107
531	407	262	10107
557	409	265	10107
562	420	289	10107
575	424	285	10107
593	428	282	10107
598	451	288	10107
597	452	299	10107
514	368	190	10107
517	383	190	10107
511	384	216	10107
510	385	188	10107
527	393	197	10107
515	398	202	10107
558	406	223	10107
545	379	261	10107
545	401	271	10107
555	382	210	10107
571	388	208	10107
571	402	224	10107
589	410	220	10107
592	415	232	10107
593	434	220	10107
459	297	250	10107
479	311	253	10107
471	318	249	10107
506	323	260	10107
524	368	269	10107
552	374	279	10107
544	376	279	10107
538	379	299	10107
595	393	295	10107
531	368	185	10107
535	369	206	10107
542	372	197	10107
522	380	190	10107
552	395	201	10107
558	399	213	10107
546	401	199	10107
597	428	243	10107
548	363	200	10107
500	367	277	10107
157	136	104	10107
286	223	176	10107
506	400	309	10107
125	96	86	10107
194	165	111	10107
106	88	76	10107
190	178	147	10107
575	394	258	10108
574	394	246	10108
583	412	269	10108
432	315	152	10108
474	330	152	10108
476	344	162	10108
480	348	164	10108
485	334	165	10108
494	335	162	10108
497	337	164	10108
504	346	154	10108
503	349	178	10108
507	376	172	10108
586	432	230	10108
433	287	158	10108
439	295	142	10108
437	304	148	10108
477	312	154	10108
503	330	173	10108
569	340	163	10108
525	345	176	10108
520	353	175	10108
518	354	161	10108
524	358	157	10108
449	343	165	10108
447	343	154	10108
456	344	156	10108
494	345	278	10108
502	353	306	10108
514	355	288	10108
503	366	288	10108
503	370	288	10108
519	375	309	10108
530	376	307	10108
544	401	321	10108
572	419	360	10108
577	445	392	10108
444	289	226	10108
482	309	219	10108
541	374	284	10108
551	378	283	10108
553	379	286	10108
562	379	282	10108
572	392	300	10108
597	422	340	10108
460	347	208	10108
500	358	215	10108
515	358	228	10108
513	372	228	10108
522	376	230	10108
522	379	233	10108
523	373	214	10108
534	389	214	10108
539	406	227	10108
477	316	149	10108
494	339	165	10108
486	346	170	10108
521	356	201	10108
525	365	254	10108
538	378	275	10108
541	382	252	10108
400	243	146	10108
397	257	120	10108
387	297	186	10108
384	322	211	10108
545	388	212	10108
536	389	222	10108
549	399	191	10108
553	406	226	10108
564	420	232	10108
596	418	270	10108
588	430	276	10108
595	443	274	10108
371	268	150	10108
384	282	183	10108
506	381	185	10108
548	415	204	10108
550	420	217	10108
524	423	213	10108
552	428	222	10108
556	432	233	10108
487	346	242	10108
504	351	256	10108
507	354	239	10108
531	365	271	10108
496	377	259	10108
414	289	209	10108
432	308	231	10108
442	316	203	10108
557	329	237	10108
545	363	251	10108
584	373	292	10108
578	378	274	10108
550	379	270	10108
586	381	267	10108
562	383	249	10108
583	396	291	10108
543	355	187	10108
536	357	211	10108
543	359	192	10108
538	360	187	10108
548	383	217	10108
466	315	196	10108
463	319	209	10108
492	346	266	10108
518	358	242	10108
528	376	266	10108
546	393	261	10108
505	361	194	10108
512	367	196	10108
509	373	184	10108
511	375	188	10108
503	377	187	10108
520	387	187	10108
502	388	226	10108
576	471	265	10108
499	359	297	10108
514	369	311	10108
512	371	300	10108
530	384	333	10108
398	279	214	10108
386	292	222	10108
409	297	233	10108
313	171	114	10108
302	189	131	10108
444	314	222	10108
452	325	242	10108
453	334	248	10108
599	406	299	10108
559	409	318	10108
581	417	307	10108
593	439	321	10108
550	399	300	10108
557	402	304	10108
556	404	317	10108
556	420	312	10108
582	445	300	10108
588	447	288	10108
582	453	303	10108
587	460	320	10108
475	341	230	10108
466	354	241	10108
480	355	236	10108
474	363	256	10108
494	380	271	10108
495	316	132	10108
511	322	134	10108
508	339	142	10108
517	351	149	10108
523	354	145	10108
383	305	156	10108
383	318	164	10108
426	297	221	10108
434	303	220	10108
222	167	149	10108
255	193	176	10108
149	127	97	10108
253	223	190	10108
137	104	85	10108
310	281	183	10108
519	337	133	10109
509	341	150	10109
519	371	149	10109
537	377	180	10109
503	353	154	10109
508	355	162	10109
500	363	166	10109
508	369	186	10109
526	337	185	10109
544	339	166	10109
553	345	188	10109
560	352	174	10109
563	358	186	10109
392	290	129	10109
505	357	170	10109
519	358	163	10109
528	379	169	10109
547	379	171	10109
549	381	188	10109
570	381	162	10109
527	389	187	10109
565	394	169	10109
567	405	180	10109
554	407	152	10109
570	416	197	10109
484	357	179	10109
498	363	186	10109
497	388	189	10109
493	352	150	10109
519	372	152	10109
506	378	163	10109
519	384	162	10109
581	423	173	10109
150	128	90	10109
222	196	129	10109
245	224	154	10109
216	194	133	10109
180	154	97	10109
132	120	84	10109
499	317	267	10110
495	325	275	10110
489	330	270	10110
495	332	274	10110
501	334	293	10110
523	345	301	10110
512	348	292	10110
421	312	279	10110
435	312	273	10110
420	315	271	10110
480	341	299	10110
489	345	289	10110
511	370	301	10110
589	382	322	10110
533	383	308	10110
553	391	336	10110
561	397	334	10110
564	402	343	10110
582	410	350	10110
588	424	364	10110
472	288	217	10110
485	319	256	10110
482	325	261	10110
526	352	286	10110
579	418	319	10110
566	426	316	10110
579	427	330	10110
575	433	331	10110
477	325	223	10110
504	348	231	10110
509	371	250	10110
523	371	246	10110
506	373	256	10110
527	388	262	10110
524	417	315	10110
528	423	331	10110
497	324	246	10110
520	337	243	10110
535	354	254	10110
506	368	269	10110
531	373	273	10110
534	381	280	10110
371	244	184	10110
372	263	192	10110
499	368	277	10110
532	386	266	10110
557	389	258	10110
564	397	262	10110
560	407	289	10110
576	415	281	10110
449	303	203	10110
468	309	221	10110
492	355	240	10110
515	359	214	10110
506	372	232	10110
495	372	228	10110
522	373	230	10110
508	376	232	10110
435	323	219	10110
447	359	235	10110
447	347	233	10110
442	356	238	10110
445	358	236	10110
482	365	258	10110
495	379	257	10110
519	381	261	10110
513	395	261	10110
524	407	295	10110
523	412	298	10110
420	144	109	10110
430	157	109	10110
408	294	218	10110
425	307	223	10110
466	321	234	10110
481	334	215	10110
514	365	227	10110
525	378	273	10110
538	391	267	10110
556	407	282	10110
526	384	269	10110
518	396	272	10110
588	407	309	10110
589	412	287	10110
585	427	339	10110
520	363	251	10110
536	367	252	10110
552	383	243	10110
596	396	314	10110
568	403	288	10110
503	316	211	10110
491	342	228	10110
493	344	202	10110
509	363	223	10110
503	340	193	10110
505	352	193	10110
537	370	216	10110
529	347	248	10110
545	362	234	10110
540	377	249	10110
545	379	259	10110
543	383	258	10110
538	368	246	10110
555	380	235	10110
547	393	240	10110
536	396	274	10110
555	410	255	10110
466	327	213	10110
479	339	217	10110
474	344	204	10110
486	347	231	10110
482	356	202	10110
357	256	164	10110
360	264	158	10110
487	348	220	10110
497	373	237	10110
486	379	235	10110
529	441	283	10110
581	420	377	10110
572	422	393	10110
570	428	376	10110
572	430	373	10110
593	453	398	10110
484	337	252	10110
493	339	265	10110
510	341	274	10110
490	343	284	10110
493	345	267	10110
536	344	251	10110
544	353	274	10110
537	356	251	10110
541	362	257	10110
512	363	218	10110
563	401	239	10110
560	409	236	10110
560	410	249	10110
564	411	247	10110
559	412	242	10110
460	299	192	10110
466	317	226	10110
458	326	228	10110
323	203	137	10110
319	216	142	10110
473	323	201	10110
468	325	198	10110
371	268	211	10110
549	383	280	10110
568	391	286	10110
555	391	278	10110
573	392	274	10110
565	392	276	10110
568	401	287	10110
582	401	290	10110
581	410	284	10110
433	285	186	10110
463	324	247	10110
476	335	227	10110
523	359	249	10110
526	366	254	10110
518	374	254	10110
538	380	257	10110
545	390	267	10110
549	396	276	10110
541	391	255	10110
539	407	250	10110
554	413	290	10110
555	428	256	10110
560	432	285	10110
416	325	207	10110
419	326	213	10110
424	328	217	10110
530	378	278	10110
538	383	256	10110
535	385	260	10110
529	406	281	10110
529	407	300	10110
553	408	300	10110
555	410	284	10110
543	413	291	10110
562	400	265	10110
543	408	287	10110
560	409	287	10110
545	413	283	10110
568	416	295	10110
552	385	311	10110
546	406	321	10110
557	411	344	10110
566	419	352	10110
579	423	320	10110
580	421	361	10110
593	423	365	10110
593	436	352	10110
600	437	375	10110
506	363	332	10110
478	364	307	10110
496	383	345	10110
496	399	351	10110
559	394	321	10110
568	395	320	10110
577	399	314	10110
558	407	333	10110
586	407	331	10110
448	314	252	10110
443	317	260	10110
453	334	272	10110
483	341	272	10110
505	359	281	10110
534	370	286	10110
535	372	297	10110
516	383	319	10110
535	392	315	10110
543	397	321	10110
503	386	322	10110
496	388	329	10110
499	391	332	10110
510	406	354	10110
518	417	349	10110
398	231	176	10110
400	239	163	10110
413	285	235	10110
462	333	274	10110
517	344	263	10110
567	359	262	10110
548	361	276	10110
550	375	286	10110
564	379	294	10110
423	313	222	10110
423	319	212	10110
447	344	231	10110
518	387	259	10110
547	391	251	10110
539	396	270	10110
534	399	283	10110
551	402	268	10110
535	409	278	10110
458	342	276	10110
465	359	278	10110
457	363	298	10110
574	437	305	10110
524	368	292	10110
518	387	285	10110
519	388	288	10110
536	401	300	10110
595	394	315	10110
564	418	338	10110
593	421	321	10110
575	421	323	10110
599	425	325	10110
599	433	351	10110
573	386	264	10110
589	426	322	10110
596	427	298	10110
590	436	325	10110
577	426	367	10110
580	432	367	10110
577	433	376	10110
588	443	388	10110
581	450	385	10110
597	452	394	10110
555	415	251	10110
540	415	221	10110
567	423	229	10110
574	433	265	10110
571	433	239	10110
572	444	240	10110
470	343	220	10110
474	348	236	10110
466	355	232	10110
471	356	244	10110
542	369	234	10110
522	383	248	10110
527	393	247	10110
544	392	272	10110
528	392	278	10110
547	403	300	10110
542	408	285	10110
552	415	308	10110
407	280	184	10110
409	291	192	10110
413	298	211	10110
522	385	300	10110
541	390	301	10110
540	394	307	10110
547	397	309	10110
552	407	320	10110
542	408	332	10110
325	255	211	10110
320	256	221	10110
473	354	194	10110
477	360	213	10110
473	364	215	10110
485	365	233	10110
400	271	147	10110
402	281	147	10110
399	286	144	10110
561	354	195	10110
559	374	216	10110
578	397	231	10110
574	399	238	10110
586	404	230	10110
481	362	196	10110
476	363	206	10110
592	449	232	10110
563	385	267	10110
561	404	273	10110
426	325	204	10110
427	337	209	10110
482	339	215	10110
506	351	206	10110
497	355	210	10110
487	363	206	10110
516	368	218	10110
506	369	208	10110
522	372	223	10110
591	424	269	10110
520	377	264	10110
550	401	284	10110
549	403	287	10110
564	408	297	10110
563	416	309	10110
560	424	304	10110
557	456	330	10110
445	343	195	10110
440	343	208	10110
539	348	273	10110
537	361	281	10110
552	378	299	10110
520	376	228	10110
534	391	241	10110
522	396	239	10110
522	398	257	10110
525	402	262	10110
377	289	192	10110
368	290	173	10110
432	331	271	10110
437	348	289	10110
433	362	304	10110
537	375	327	10110
555	383	332	10110
559	386	329	10110
550	390	331	10110
551	402	351	10110
583	412	350	10110
589	422	351	10110
536	419	312	10110
545	439	317	10110
537	355	294	10110
531	372	305	10110
537	376	310	10110
552	376	320	10110
578	404	347	10110
582	424	366	10110
498	337	210	10110
496	343	247	10110
504	345	221	10110
499	351	237	10110
491	354	224	10110
514	364	247	10110
510	365	218	10110
579	453	300	10110
580	458	284	10110
447	341	202	10110
452	345	207	10110
449	350	216	10110
554	391	269	10110
576	393	267	10110
582	416	297	10110
592	440	295	10110
526	384	308	10110
572	416	332	10110
560	417	332	10110
551	420	332	10110
559	434	344	10110
496	344	273	10110
478	354	280	10110
500	363	291	10110
517	366	279	10110
515	369	291	10110
541	388	338	10110
530	393	339	10110
557	415	320	10110
588	421	328	10110
559	427	322	10110
571	429	329	10110
587	432	335	10110
565	440	345	10110
579	447	348	10110
591	476	366	10110
411	293	228	10110
413	294	241	10110
396	301	247	10110
557	442	355	10110
567	456	359	10110
515	352	266	10110
540	362	261	10110
533	367	260	10110
535	385	293	10110
589	401	293	10110
510	362	221	10110
579	397	245	10110
579	418	277	10110
579	432	266	10110
467	353	247	10110
450	355	261	10110
423	310	248	10110
460	344	283	10110
459	351	278	10110
460	358	295	10110
512	389	323	10110
542	389	312	10110
526	391	320	10110
543	399	331	10110
555	411	341	10110
556	420	361	10110
566	424	354	10110
562	402	320	10110
565	403	333	10110
560	406	322	10110
578	419	327	10110
542	420	355	10110
571	432	365	10110
561	437	362	10110
562	441	357	10110
572	447	380	10110
523	368	246	10110
532	368	249	10110
520	373	255	10110
551	391	255	10110
456	334	241	10110
455	349	242	10110
531	364	277	10110
547	388	302	10110
544	388	306	10110
549	394	312	10110
546	397	321	10110
543	399	314	10110
548	402	323	10110
561	417	331	10110
576	423	336	10110
546	382	306	10110
549	399	316	10110
322	227	179	10110
335	259	207	10110
556	402	330	10110
574	430	347	10110
565	443	361	10110
559	400	305	10110
570	404	294	10110
562	405	299	10110
554	413	296	10110
592	420	324	10110
498	352	301	10110
535	388	325	10110
384	267	249	10110
485	343	313	10110
468	346	316	10110
469	350	314	10110
541	398	339	10110
449	238	218	10110
458	243	213	10110
456	258	235	10110
410	281	234	10110
491	349	285	10110
531	375	309	10110
546	383	310	10110
550	390	335	10110
540	391	326	10110
552	394	338	10110
546	395	324	10110
549	399	340	10110
444	325	306	10110
461	334	316	10110
450	335	306	10110
413	313	255	10110
420	323	283	10110
418	327	281	10110
499	366	330	10110
499	383	349	10110
502	389	353	10110
483	371	337	10110
472	386	358	10110
495	393	351	10110
506	397	365	10110
380	275	190	10110
391	299	205	10110
501	366	258	10110
507	378	283	10110
410	346	281	10110
367	318	279	10110
378	296	239	10110
409	338	264	10110
570	477	395	10110
390	329	264	10110
315	251	201	10110
340	302	239	10110
397	318	258	10110
328	268	227	10110
248	168	120	10110
249	227	202	10110
420	237	188	10110
432	287	230	10110
453	355	305	10110
458	363	307	10110
467	366	304	10110
325	276	237	10110
328	254	192	10110
331	283	236	10110
342	282	263	10110
391	313	280	10110
524	359	262	10110
539	403	309	10110
580	417	297	10110
264	228	189	10110
422	343	298	10110
428	346	317	10110
321	257	200	10110
370	285	240	10110
391	314	257	10110
333	285	199	10110
437	406	290	10110
304	247	188	10110
307	256	193	10110
516	385	261	10111
544	416	290	10111
562	418	297	10111
553	423	295	10111
566	424	280	10111
565	426	293	10111
516	392	291	10111
501	393	278	10111
525	396	294	10111
526	396	305	10111
519	403	296	10111
529	404	308	10111
546	413	322	10111
546	417	316	10111
496	351	258	10111
499	354	229	10111
518	362	242	10111
513	366	263	10111
516	367	266	10111
515	379	267	10111
482	366	285	10111
493	384	299	10111
491	394	288	10111
468	340	232	10111
463	342	226	10111
462	349	238	10111
562	408	302	10111
562	429	316	10111
531	383	279	10111
542	406	256	10111
548	406	298	10111
538	417	299	10111
545	421	307	10111
550	425	310	10111
532	413	316	10111
544	416	310	10111
547	423	332	10111
563	432	319	10111
562	438	330	10111
294	209	166	10111
530	400	272	10111
547	416	294	10111
539	418	296	10111
519	369	238	10111
522	374	247	10111
515	384	265	10111
517	400	258	10111
527	403	280	10111
538	406	290	10111
540	383	278	10111
546	390	284	10111
549	398	296	10111
552	398	279	10111
566	415	297	10111
555	444	343	10111
573	435	332	10111
571	437	318	10111
588	458	351	10111
597	467	365	10111
598	469	354	10111
591	469	382	10111
596	470	376	10111
529	388	263	10111
526	391	266	10111
524	393	265	10111
535	398	282	10111
566	440	309	10111
503	405	326	10111
507	407	339	10111
506	414	348	10111
555	420	354	10111
574	426	352	10111
559	428	354	10111
592	454	367	10111
575	409	305	10111
512	380	270	10111
516	384	267	10111
528	399	277	10111
536	401	276	10111
527	413	284	10111
526	421	292	10111
531	402	319	10111
545	406	337	10111
552	430	360	10111
443	321	263	10111
446	321	256	10111
449	330	266	10111
511	408	312	10111
509	409	284	10111
527	423	319	10111
577	432	333	10111
594	454	350	10111
591	466	370	10111
470	323	285	10111
504	362	316	10111
500	367	305	10111
514	368	300	10111
529	376	317	10111
524	388	331	10111
523	388	335	10111
530	394	311	10111
465	339	284	10111
479	350	303	10111
471	351	302	10111
482	362	318	10111
474	366	300	10111
481	360	262	10111
518	362	262	10111
511	379	285	10111
507	385	300	10111
518	405	293	10111
541	396	314	10111
546	407	319	10111
557	425	336	10111
558	448	362	10111
490	386	289	10111
509	406	312	10111
517	406	325	10111
509	413	326	10111
497	363	276	10111
478	366	287	10111
506	375	286	10111
505	385	299	10111
128	89	72	10111
277	212	193	10111
384	336	285	10111
256	222	198	10111
208	175	145	10111
359	327	307	10111
526	385	283	10112
539	398	278	10112
443	328	249	10112
454	333	262	10112
468	333	295	10112
478	343	305	10112
478	355	308	10112
501	325	282	10112
496	347	298	10112
500	362	305	10112
517	368	318	10112
591	419	365	10112
536	420	385	10112
554	424	370	10112
547	429	380	10112
458	338	301	10112
463	350	306	10112
473	345	285	10112
500	352	296	10112
520	372	309	10112
520	388	322	10112
537	390	311	10112
554	401	339	10112
559	404	327	10112
561	421	357	10112
556	439	372	10112
581	440	359	10112
564	443	368	10112
580	450	383	10112
505	351	259	10112
501	364	283	10112
527	370	293	10112
528	371	285	10112
512	373	294	10112
511	389	282	10112
395	289	257	10112
407	298	258	10112
406	316	288	10112
441	360	298	10112
455	371	312	10112
521	360	272	10112
537	367	281	10112
547	378	291	10112
540	378	283	10112
548	383	293	10112
533	393	304	10112
533	394	358	10112
559	394	338	10112
570	421	365	10112
464	337	297	10112
482	363	331	10112
491	364	321	10112
526	372	329	10112
513	387	342	10112
413	282	223	10112
436	287	233	10112
459	300	229	10112
536	365	284	10112
567	373	308	10112
543	380	301	10112
552	405	316	10112
598	409	339	10112
528	364	194	10112
528	370	207	10112
537	388	225	10112
519	398	226	10112
539	398	218	10112
479	310	257	10112
500	322	269	10112
425	296	227	10112
492	319	267	10112
458	294	241	10112
446	310	260	10112
505	335	286	10112
467	343	286	10112
484	360	311	10112
487	380	341	10112
504	401	341	10112
513	382	339	10112
539	388	332	10112
526	389	340	10112
553	399	344	10112
556	404	364	10112
547	411	356	10112
566	416	363	10112
576	426	366	10112
598	436	381	10112
587	435	359	10112
591	438	375	10112
577	452	375	10112
447	221	166	10112
450	263	209	10112
453	365	317	10112
450	337	279	10112
541	343	262	10112
528	345	268	10112
526	348	262	10112
473	345	284	10112
516	371	306	10112
588	419	354	10112
366	241	196	10112
406	288	240	10112
427	305	263	10112
485	382	340	10112
481	385	353	10112
490	386	348	10112
464	345	285	10112
515	354	302	10112
504	369	320	10112
520	387	336	10112
518	393	321	10112
514	373	317	10112
569	405	337	10112
572	408	369	10112
580	414	365	10112
582	428	353	10112
420	298	240	10112
449	315	260	10112
503	368	311	10112
469	345	288	10112
473	355	292	10112
499	361	301	10112
522	367	320	10112
499	371	308	10112
519	399	316	10112
540	432	369	10112
573	421	388	10112
574	425	380	10112
506	361	279	10112
507	367	298	10112
526	380	297	10112
524	382	292	10112
565	404	318	10112
502	340	260	10112
517	356	272	10112
496	367	259	10112
520	370	271	10112
511	371	265	10112
509	380	273	10112
555	384	285	10112
555	402	297	10112
535	387	280	10112
530	393	288	10112
535	372	312	10112
582	409	304	10112
496	360	276	10112
473	361	288	10112
520	371	269	10112
520	373	303	10112
513	379	299	10112
522	382	282	10112
521	394	313	10112
597	445	369	10112
546	366	288	10112
555	366	281	10112
540	371	325	10112
583	408	326	10112
471	385	343	10112
568	447	386	10112
90	70	56	10112
476	386	354	10112
406	340	298	10112
421	375	322	10112
457	319	268	10112
540	357	303	10112
532	406	356	10112
321	209	131	10113
309	217	124	10113
476	349	198	10113
465	352	201	10113
472	355	203	10113
547	413	244	10113
560	429	271	10113
467	336	213	10113
484	346	213	10113
478	346	209	10113
493	349	223	10113
508	363	225	10113
516	371	232	10113
595	445	272	10113
479	343	240	10113
477	353	245	10113
505	392	277	10113
528	399	200	10113
547	418	211	10113
533	422	224	10113
542	350	284	10113
535	366	303	10113
540	373	300	10113
325	251	192	10113
333	259	219	10113
473	325	64	10113
475	325	73	10113
475	327	62	10113
479	338	55	10113
485	338	76	10113
507	360	98	10113
515	369	95	10113
519	373	117	10113
520	374	92	10113
530	375	105	10113
520	375	86	10113
509	375	94	10113
527	393	93	10113
549	396	113	10113
543	398	87	10113
549	403	81	10113
555	414	94	10113
450	319	97	10113
458	330	87	10113
456	330	86	10113
502	322	51	10113
498	323	44	10113
494	332	59	10113
478	332	90	10113
529	380	96	10113
540	391	110	10113
540	405	109	10113
466	336	54	10113
490	350	48	10113
501	356	58	10113
484	370	60	10113
496	372	61	10113
446	294	171	10113
472	317	172	10113
457	319	169	10113
539	394	252	10113
590	418	244	10113
584	423	257	10113
599	423	252	10113
430	300	27	10113
418	301	30	10113
508	330	160	10113
505	335	150	10113
496	340	158	10113
503	348	168	10113
519	350	164	10113
514	356	178	10113
540	363	176	10113
454	343	139	10113
459	355	169	10113
454	329	145	10113
448	332	137	10113
463	341	152	10113
572	415	272	10113
585	431	256	10113
597	440	273	10113
578	441	262	10113
402	261	78	10113
421	267	95	10113
424	268	87	10113
504	361	118	10113
518	365	106	10113
539	374	131	10113
496	383	145	10113
526	384	126	10113
550	384	137	10113
548	387	121	10113
534	396	114	10113
446	279	56	10113
435	279	73	10113
449	281	46	10113
486	283	46	10113
487	288	53	10113
495	296	47	10113
510	349	103	10113
512	383	95	10113
506	384	111	10113
506	339	70	10113
507	341	74	10113
509	350	71	10113
539	354	74	10113
511	356	88	10113
524	361	83	10113
525	367	86	10113
530	380	81	10113
560	403	90	10113
541	312	49	10113
545	316	61	10113
573	343	60	10113
553	354	60	10113
568	354	67	10113
509	333	153	10113
516	349	123	10113
513	359	155	10113
522	363	143	10113
518	369	140	10113
563	403	174	10113
568	411	152	10113
597	276	87	10113
570	277	83	10113
584	291	95	10113
509	365	125	10113
534	381	137	10113
554	386	125	10113
558	390	133	10113
547	390	130	10113
560	400	148	10113
585	408	133	10113
581	415	142	10113
579	422	142	10113
584	423	137	10113
406	272	104	10113
405	290	114	10113
430	310	110	10113
470	306	98	10113
511	311	99	10113
515	319	85	10113
523	323	88	10113
517	329	86	10113
513	332	92	10113
520	341	96	10113
432	305	152	10113
427	323	168	10113
430	327	166	10113
483	322	202	10113
504	352	234	10113
497	353	237	10113
512	358	247	10113
513	363	248	10113
520	376	251	10113
577	403	275	10113
450	315	205	10113
451	316	204	10113
455	344	205	10113
323	282	197	10113
520	292	114	10113
520	331	113	10113
545	338	119	10113
532	350	127	10113
593	380	143	10113
258	196	148	10113
51	42	39	10113
166	125	75	10113
189	151	124	10113
543	387	289	10114
569	396	311	10114
554	408	311	10114
482	367	243	10114
508	376	242	10114
503	388	238	10114
499	388	253	10114
550	392	236	10114
522	399	254	10114
544	408	294	10114
548	416	269	10114
541	419	265	10114
416	315	196	10114
448	335	189	10114
543	451	230	10114
532	453	237	10114
557	470	237	10114
411	308	252	10114
418	316	240	10114
423	322	250	10114
411	282	202	10114
449	305	253	10114
445	309	227	10114
409	309	235	10114
435	309	214	10114
563	398	271	10114
524	399	324	10114
408	276	209	10114
516	363	280	10114
576	379	282	10114
539	392	291	10114
586	394	287	10114
563	394	291	10114
577	398	296	10114
566	402	307	10114
590	409	302	10114
577	421	309	10114
575	422	313	10114
589	433	311	10114
563	456	364	10114
497	364	238	10114
503	377	249	10114
506	383	259	10114
509	388	240	10114
521	390	242	10114
576	436	293	10114
584	406	254	10114
562	407	267	10114
551	410	283	10114
558	415	287	10114
554	418	282	10114
548	420	284	10114
590	428	281	10114
591	437	288	10114
569	439	282	10114
574	440	279	10114
540	375	288	10114
539	407	309	10114
534	409	314	10114
543	413	319	10114
551	422	362	10114
559	435	345	10114
585	446	367	10114
592	458	358	10114
518	396	270	10114
534	401	276	10114
532	402	295	10114
493	343	266	10114
504	370	277	10114
524	392	312	10114
511	345	278	10114
526	345	292	10114
509	358	316	10114
548	379	327	10114
522	379	324	10114
548	381	328	10114
543	381	334	10114
547	386	333	10114
520	347	314	10114
532	357	317	10114
533	357	319	10114
520	389	270	10114
524	392	275	10114
543	397	255	10114
511	402	281	10114
532	404	291	10114
536	404	270	10114
537	408	276	10114
536	411	292	10114
532	414	284	10114
568	445	312	10114
557	463	330	10114
527	403	230	10114
517	409	248	10114
539	419	229	10114
533	420	246	10114
546	421	226	10114
533	423	231	10114
564	425	247	10114
535	426	233	10114
539	427	253	10114
558	432	241	10114
514	374	230	10114
490	374	223	10114
510	378	220	10114
507	380	219	10114
505	381	225	10114
519	391	232	10114
542	425	223	10114
520	365	205	10114
522	372	215	10114
532	382	222	10114
541	391	250	10114
543	394	246	10114
557	406	270	10114
559	411	240	10114
473	312	271	10114
472	326	297	10114
453	329	291	10114
490	331	290	10114
485	340	314	10114
557	390	230	10114
565	396	230	10114
554	401	250	10114
569	401	232	10114
575	417	270	10114
576	423	253	10114
593	432	260	10114
600	455	274	10114
426	284	161	10114
408	308	202	10114
392	285	134	10114
391	331	176	10114
535	396	266	10114
535	400	276	10114
561	402	274	10114
540	405	274	10114
583	408	256	10114
581	424	302	10114
596	427	291	10114
584	445	327	10114
561	400	332	10114
541	401	344	10114
555	424	345	10114
571	429	353	10114
575	433	369	10114
569	434	367	10114
480	348	266	10114
476	354	265	10114
461	336	257	10114
464	350	267	10114
458	396	317	10114
539	368	242	10114
554	392	285	10114
522	168	136	10114
516	355	260	10114
538	371	270	10114
531	374	282	10114
534	380	281	10114
294	220	125	10114
307	221	120	10114
400	298	163	10114
398	305	191	10114
399	307	211	10114
486	356	223	10114
492	367	242	10114
504	369	223	10114
518	371	260	10114
531	384	260	10114
532	388	274	10114
524	390	277	10114
545	394	292	10114
539	400	292	10114
559	420	297	10114
596	423	317	10114
360	222	134	10114
368	249	174	10114
418	310	190	10114
489	358	208	10114
518	368	249	10114
532	382	236	10114
509	383	261	10114
529	390	251	10114
513	394	275	10114
532	406	277	10114
545	408	279	10114
578	433	288	10114
128	86	71	10114
309	266	201	10114
206	190	144	10114
371	292	245	10114
184	150	119	10114
142	105	77	10114
259	234	195	10114
439	311	223	10114
478	313	215	10114
458	330	236	10114
211	175	122	10114
506	371	276	10114
526	392	294	10114
272	245	220	10114
576	425	339	10115
600	453	371	10115
600	464	381	10115
542	375	309	10115
543	381	301	10115
538	381	299	10115
577	386	303	10115
547	392	312	10115
547	392	312	10115
577	393	302	10115
572	407	329	10115
567	420	347	10115
408	294	233	10115
411	301	234	10115
513	377	317	10115
518	383	326	10115
524	389	327	10115
532	394	341	10115
548	413	359	10115
514	414	359	10115
529	415	352	10115
547	427	348	10115
490	374	293	10115
516	382	310	10115
516	401	303	10115
518	353	263	10115
508	356	262	10115
520	384	287	10115
522	390	289	10115
584	417	287	10115
563	430	280	10115
600	440	289	10115
583	449	290	10115
579	452	310	10115
584	468	323	10115
410	293	226	10115
408	307	245	10115
504	374	64	10115
518	387	69	10115
533	401	62	10115
549	411	62	10115
560	414	76	10115
513	416	77	10115
540	416	83	10115
548	422	73	10115
544	426	72	10115
544	427	88	10115
553	433	87	10115
559	439	68	10115
571	452	91	10115
584	458	90	10115
470	328	214	10115
574	384	241	10115
539	395	245	10115
577	401	254	10115
574	405	250	10115
558	413	235	10115
581	418	238	10115
570	426	269	10115
592	427	261	10115
569	441	276	10115
519	409	76	10115
540	417	91	10115
548	419	83	10115
530	419	77	10115
530	420	94	10115
541	423	78	10115
469	351	105	10115
487	357	91	10115
545	375	185	10115
545	380	201	10115
482	337	194	10115
486	348	226	10115
541	446	100	10115
[truncated: 30,336 more rows]

## Sheet: Venezuela 2012
522	412	155	10101
541	429	170	10101
539	437	180	10101
571	451	184	10101
562	474	212	10101
578	478	209	10101
580	497	231	10101
583	501	240	10101
523	408	140	10101
513	410	108	10101
523	413	134	10101
519	426	150	10101
535	426	146	10101
531	434	138	10101
564	435	155	10101
558	435	152	10101
582	440	137	10101
555	441	151	10101
576	458	138	10101
583	464	146	10101
553	435	234	10101
560	435	243	10101
571	464	235	10101
530	416	199	10101
524	417	206	10101
537	419	212	10101
527	428	215	10101
550	431	228	10101
538	434	241	10101
526	438	217	10101
539	441	211	10101
550	453	223	10101
547	398	169	10101
540	409	184	10101
554	410	183	10101
556	438	234	10101
467	391	214	10101
546	422	188	10101
566	435	208	10101
586	449	209	10101
577	454	224	10101
592	459	219	10101
589	463	217	10101
582	491	241	10101
565	405	109	10101
552	410	99	10101
589	436	120	10101
584	439	145	10101
426	352	225	10101
430	353	222	10101
431	357	199	10101
436	378	289	10101
457	391	297	10101
413	358	262	10101
404	367	253	10101
465	357	228	10101
473	358	232	10101
483	362	213	10101
491	357	150	10101
542	397	179	10101
548	422	165	10101
551	448	236	10101
139	129	122	10101
466	307	130	10101
463	326	138	10101
447	326	148	10101
295	275	191	10101
316	291	193	10101
455	313	154	10102
452	336	182	10102
454	340	178	10102
593	457	208	10102
596	477	223	10102
593	479	247	10102
535	399	137	10102
543	428	147	10102
570	433	153	10102
573	443	145	10102
580	453	144	10102
583	455	164	10102
572	464	154	10102
581	476	142	10102
547	387	97	10102
549	410	121	10102
578	415	119	10102
429	327	119	10102
521	393	137	10102
531	396	136	10102
534	402	140	10102
532	410	157	10102
557	413	132	10102
561	414	152	10102
548	415	155	10102
547	431	141	10102
543	425	93	10102
547	453	95	10102
551	455	83	10102
572	468	102	10102
561	473	92	10102
486	347	130	10102
492	349	134	10102
495	358	116	10102
481	363	133	10102
501	364	125	10102
476	364	125	10102
478	367	140	10102
500	370	131	10102
489	373	141	10102
491	375	138	10102
497	381	139	10102
499	384	127	10102
497	388	134	10102
520	401	145	10102
518	402	148	10102
596	429	165	10102
565	434	155	10102
579	438	157	10102
589	441	161	10102
598	441	175	10102
582	441	152	10102
586	447	161	10102
578	447	168	10102
447	311	89	10102
508	365	112	10102
534	366	87	10102
517	372	114	10102
561	374	102	10102
550	378	113	10102
519	379	113	10102
546	379	111	10102
548	380	102	10102
529	383	111	10102
556	391	109	10102
560	393	106	10102
457	348	111	10102
436	351	109	10102
462	371	127	10102
464	379	119	10102
541	372	103	10102
561	376	119	10102
576	400	121	10102
570	400	104	10102
581	410	122	10102
568	410	132	10102
533	383	86	10102
559	410	101	10102
565	417	102	10102
576	433	106	10102
582	392	98	10102
568	396	90	10102
561	403	104	10102
571	417	110	10102
558	422	103	10102
595	428	96	10102
473	391	143	10102
454	396	138	10102
484	416	156	10102
479	417	153	10102
488	427	160	10102
302	265	73	10102
313	284	87	10102
381	341	107	10102
390	352	123	10102
236	222	206	10102
485	368	265	10103
524	372	288	10103
549	386	296	10103
512	392	308	10103
549	395	281	10103
553	398	283	10103
559	405	297	10103
521	407	329	10103
531	410	330	10103
567	419	333	10103
551	429	325	10103
564	430	305	10103
580	356	224	10103
572	370	229	10103
573	394	269	10103
441	275	152	10103
447	292	170	10103
453	304	185	10103
499	324	185	10103
562	420	234	10103
580	433	267	10103
597	459	267	10103
534	385	264	10103
527	386	261	10103
520	391	257	10103
540	393	250	10103
557	418	282	10103
448	337	199	10103
480	350	196	10103
491	352	211	10103
486	358	213	10103
262	213	203	10103
277	258	245	10103
512	405	186	10104
520	411	192	10104
520	412	189	10104
537	402	172	10104
513	404	192	10104
519	405	176	10104
539	432	205	10104
378	270	115	10104
387	283	126	10104
536	407	242	10104
513	410	262	10104
542	413	243	10104
530	419	245	10104
542	423	278	10104
569	435	283	10104
542	437	268	10104
539	442	288	10104
469	385	283	10104
472	389	272	10104
390	305	185	10104
384	312	203	10104
313	225	155	10104
324	239	149	10104
441	389	267	10104
492	393	189	10104
503	402	190	10104
510	417	199	10104
507	419	222	10104
517	423	195	10104
529	435	209	10104
586	472	241	10104
466	357	206	10104
450	358	191	10104
458	359	195	10104
560	424	227	10104
558	436	235	10104
554	443	239	10104
551	448	251	10104
572	457	249	10104
581	470	262	10104
569	456	255	10104
567	457	258	10104
305	249	101	10104
305	252	106	10104
501	401	203	10104
507	413	184	10104
491	378	194	10104
497	389	200	10104
510	404	172	10104
522	410	195	10104
512	415	202	10104
518	422	229	10104
527	417	183	10104
504	418	202	10104
565	441	208	10104
568	453	217	10104
585	451	220	10104
578	472	219	10104
593	482	259	10104
595	483	237	10104
600	490	252	10104
597	493	237	10104
487	390	227	10104
508	402	232	10104
524	413	253	10104
532	414	229	10104
545	416	242	10104
548	421	253	10104
548	427	262	10104
540	431	245	10104
463	378	174	10104
538	437	203	10104
521	439	215	10104
540	460	223	10104
540	466	224	10104
322	271	137	10104
327	273	143	10104
299	241	116	10104
308	242	124	10104
534	439	236	10104
548	459	253	10104
556	459	274	10104
544	459	252	10104
563	462	219	10104
563	465	258	10104
569	428	204	10104
587	442	240	10104
597	452	226	10104
594	456	234	10104
596	456	243	10104
561	459	194	10104
571	468	183	10104
585	480	206	10104
589	481	200	10104
583	491	212	10104
432	334	152	10104
419	336	155	10104
433	356	142	10104
515	395	208	10104
525	400	198	10104
524	414	197	10104
491	381	187	10104
501	384	177	10104
496	384	196	10104
496	387	174	10104
523	398	187	10104
513	398	191	10104
516	399	204	10104
591	451	218	10104
450	382	158	10104
456	384	156	10104
433	328	147	10104
471	352	159	10104
474	361	161	10104
474	364	158	10104
435	312	142	10104
425	314	144	10104
457	352	168	10104
509	367	190	10104
505	377	189	10104
504	377	200	10104
543	404	209	10104
491	364	183	10104
494	377	180	10104
309	246	92	10104
309	250	103	10104
325	277	164	10104
334	298	189	10104
230	185	136	10104
425	383	251	10104
512	385	232	10104
526	394	220	10104
512	403	231	10104
536	419	251	10104
538	425	222	10104
544	429	240	10104
255	199	157	10104
193	167	112	10104
145	110	74	10104
456	407	280	10104
256	222	166	10104
404	329	279	10104
594	443	198	10105
585	447	206	10105
598	451	230	10105
591	454	231	10105
459	358	160	10105
490	360	156	10105
484	376	160	10105
502	383	154	10105
504	396	166	10105
428	331	141	10105
553	405	190	10105
561	420	199	10105
552	421	194	10105
559	421	196	10105
582	430	190	10105
560	433	197	10105
577	434	193	10105
556	435	196	10105
574	452	214	10105
577	456	197	10105
479	357	266	10105
493	375	276	10105
478	377	266	10105
483	382	270	10105
479	384	278	10105
499	395	293	10105
510	430	301	10105
514	439	343	10105
515	441	329	10105
518	390	285	10105
513	396	304	10105
542	397	307	10105
536	401	309	10105
574	450	352	10105
424	328	247	10105
431	333	247	10105
431	342	263	10105
540	399	284	10105
524	399	298	10105
549	400	282	10105
548	402	299	10105
534	403	286	10105
550	421	302	10105
530	423	262	10105
545	446	265	10105
531	447	273	10105
536	453	265	10105
582	482	296	10105
383	261	119	10105
397	262	145	10105
419	272	141	10105
579	441	295	10105
562	472	335	10105
580	475	320	10105
333	295	272	10105
339	301	281	10105
379	347	284	10105
372	309	242	10105
345	299	276	10105
360	315	287	10105
580	398	209	10105
584	415	215	10105
564	418	242	10105
594	441	243	10105
339	315	306	10105
547	433	242	10106
554	456	259	10106
591	459	269	10106
579	461	264	10106
587	465	263	10106
599	470	272	10106
589	481	286	10106
534	404	177	10106
536	412	178	10106
548	420	167	10106
570	437	198	10106
573	444	194	10106
568	447	192	10106
578	451	191	10106
588	455	185	10106
521	393	162	10106
552	419	168	10106
531	426	201	10106
558	433	183	10106
572	444	184	10106
569	448	194	10106
585	467	183	10106
563	471	215	10106
577	425	200	10106
589	436	187	10106
573	439	204	10106
580	446	194	10106
497	353	137	10106
495	381	176	10106
513	407	174	10106
530	391	145	10106
527	403	143	10106
546	413	165	10106
579	426	154	10106
573	428	158	10106
560	430	166	10106
560	430	164	10106
566	437	162	10106
579	442	162	10106
532	391	133	10106
521	394	153	10106
538	394	137	10106
537	397	149	10106
523	400	142	10106
553	409	149	10106
540	410	152	10106
543	412	148	10106
538	418	165	10106
487	379	239	10106
497	384	238	10106
497	386	225	10106
489	400	248	10106
510	415	265	10106
338	285	131	10106
340	287	132	10106
389	334	154	10106
398	358	177	10106
363	319	200	10106
497	388	105	10106
492	392	102	10106
484	398	116	10106
497	405	106	10106
228	195	128	10106
37	30	30	10106
512	398	284	10107
520	404	288	10107
523	409	295	10107
525	428	306	10107
496	386	260	10107
591	472	289	10107
600	473	325	10107
597	478	291	10107
594	486	318	10107
584	492	312	10107
411	331	234	10107
425	341	213	10107
423	353	230	10107
479	349	206	10107
501	392	210	10107
378	272	214	10107
391	286	202	10107
382	274	192	10107
395	327	246	10107
461	383	259	10107
459	348	243	10107
463	349	246	10107
469	371	271	10107
534	372	261	10107
528	390	268	10107
523	393	280	10107
496	360	177	10107
496	385	199	10107
506	386	204	10107
522	388	217	10107
519	392	209	10107
561	403	207	10107
560	412	217	10107
568	421	210	10107
537	422	213	10107
543	423	221	10107
561	426	194	10107
561	446	248	10107
510	416	151	10107
522	426	162	10107
525	427	178	10107
525	428	165	10107
551	432	195	10107
557	448	186	10107
576	450	190	10107
582	454	195	10107
553	458	203	10107
591	468	205	10107
553	468	180	10107
591	470	196	10107
586	484	209	10107
500	372	149	10107
526	388	167	10107
541	392	171	10107
520	397	174	10107
545	402	181	10107
543	409	174	10107
546	439	195	10107
429	329	140	10107
427	340	167	10107
423	342	162	10107
511	404	181	10107
507	411	210	10107
463	331	159	10107
451	333	158	10107
456	335	168	10107
457	340	172	10107
539	407	148	10107
525	410	174	10107
526	410	158	10107
546	417	144	10107
551	422	150	10107
533	424	174	10107
535	432	163	10107
575	446	164	10107
522	384	167	10107
534	394	178	10107
527	394	174	10107
524	405	191	10107
532	406	168	10107
571	443	208	10107
557	429	249	10107
578	449	246	10107
588	474	285	10107
565	435	220	10107
567	448	213	10107
588	457	209	10107
563	465	204	10107
558	431	248	10107
562	445	230	10107
566	450	261	10107
575	466	264	10107
594	470	287	10107
592	471	275	10107
588	477	242	10107
597	480	268	10107
593	490	275	10107
588	492	273	10107
541	425	181	10107
538	436	188	10107
554	450	205	10107
572	461	210	10107
566	468	213	10107
562	469	195	10107
559	472	201	10107
442	362	200	10107
460	387	213	10107
466	395	221	10107
513	394	152	10107
535	413	155	10107
536	414	166	10107
527	419	175	10107
549	421	184	10107
592	459	150	10107
454	358	238	10107
459	359	233	10107
465	371	266	10107
465	374	257	10107
523	388	270	10107
535	394	262	10107
529	397	252	10107
548	410	271	10107
531	421	265	10107
531	422	194	10107
561	439	198	10107
560	446	194	10107
573	448	210	10107
576	450	199	10107
592	467	201	10107
582	473	218	10107
596	474	198	10107
430	338	231	10107
464	340	180	10107
302	256	142	10107
308	273	157	10107
449	376	192	10107
450	379	197	10107
431	380	182	10107
495	348	166	10107
487	355	180	10107
513	370	191	10107
564	402	194	10107
534	427	258	10107
272	236	187	10107
383	337	168	10107
383	356	164	10107
128	108	73	10107
263	228	173	10107
327	281	220	10107
251	227	186	10107
462	402	346	10107
164	152	145	10107
319	290	221	10107
322	302	289	10107
502	359	204	10108
508	372	206	10108
507	380	214	10108
513	387	204	10108
485	366	132	10108
478	368	139	10108
466	368	136	10108
481	372	127	10108
482	376	150	10108
461	346	157	10108
508	372	140	10108
504	379	165	10108
503	383	156	10108
528	387	137	10108
514	391	146	10108
522	397	155	10108
483	330	139	10108
489	359	152	10108
505	372	162	10108
508	386	151	10108
486	327	124	10108
481	330	123	10108
474	331	139	10108
501	338	127	10108
518	363	127	10108
494	372	141	10108
543	439	135	10108
545	451	156	10108
542	457	121	10108
496	393	293	10108
523	394	283	10108
504	411	293	10108
526	415	302	10108
522	418	302	10108
526	424	289	10108
541	441	299	10108
599	453	313	10108
452	379	308	10108
453	383	317	10108
457	391	330	10108
501	371	278	10108
524	387	269	10108
502	389	286	10108
516	401	269	10108
536	404	286	10108
532	420	289	10108
524	430	297	10108
518	405	216	10108
528	408	190	10108
532	414	227	10108
534	423	225	10108
540	423	205	10108
561	446	226	10108
566	439	198	10108
558	452	195	10108
592	465	206	10108
581	418	178	10108
583	425	178	10108
595	446	185	10108
521	400	212	10108
522	401	246	10108
538	402	234	10108
353	249	140	10108
363	258	115	10108
542	414	163	10108
519	416	188	10108
530	421	186	10108
542	428	198	10108
533	437	192	10108
574	459	216	10108
553	414	213	10108
545	427	215	10108
558	441	230	10108
487	399	208	10108
503	410	220	10108
523	425	158	10108
557	443	184	10108
563	447	181	10108
553	455	180	10108
558	460	183	10108
547	464	192	10108
552	427	272	10108
567	432	270	10108
592	443	265	10108
577	461	285	10108
592	463	270	10108
460	349	217	10108
493	392	261	10108
514	399	235	10108
517	395	254	10108
536	404	250	10108
566	408	244	10108
585	435	294	10108
572	435	263	10108
594	435	273	10108
580	439	258	10108
570	440	267	10108
567	443	264	10108
599	444	281	10108
580	412	196	10108
592	417	198	10108
599	426	207	10108
600	436	216	10108
455	347	212	10108
487	349	230	10108
461	363	219	10108
478	372	218	10108
495	388	202	10108
511	395	166	10108
556	428	193	10108
578	445	195	10108
585	457	191	10108
591	465	195	10108
589	466	203	10108
399	346	152	10108
405	355	135	10108
527	405	308	10108
539	414	331	10108
532	427	334	10108
528	431	327	10108
418	335	217	10108
401	342	225	10108
426	348	230	10108
546	408	245	10108
467	371	245	10108
496	387	281	10108
477	400	281	10108
569	434	305	10108
589	440	302	10108
598	473	323	10108
574	476	359	10108
566	444	276	10108
577	455	291	10108
558	464	288	10108
575	477	293	10108
469	385	231	10108
498	414	207	10108
490	416	216	10108
502	425	215	10108
488	428	229	10108
505	429	226	10108
518	415	253	10108
521	419	253	10108
529	426	248	10108
522	435	257	10108
538	438	264	10108
475	335	111	10108
482	337	114	10108
493	344	120	10108
490	347	97	10108
489	351	116	10108
503	430	180	10108
517	433	160	10108
265	219	169	10108
322	247	220	10108
400	368	165	10108
537	486	328	10108
459	307	201	10108
413	320	225	10108
345	296	154	10108
364	319	208	10108
439	342	235	10108
438	350	251	10108
274	230	215	10108
239	214	201	10108
411	361	301	10108
90	82	77	10108
187	184	171	10108
536	399	157	10109
567	400	132	10109
559	410	149	10109
551	431	146	10109
549	413	165	10109
554	425	148	10109
537	430	176	10109
585	441	171	10109
542	359	149	10109
540	362	155	10109
528	363	151	10109
535	365	146	10109
541	373	165	10109
464	350	133	10109
502	377	145	10109
511	377	159	10109
488	380	136	10109
532	389	158	10109
536	400	172	10109
553	408	166	10109
546	413	158	10109
550	414	151	10109
553	416	179	10109
546	420	181	10109
541	420	156	10109
550	422	150	10109
527	419	182	10109
530	431	178	10109
540	448	176	10109
504	379	106	10109
512	385	119	10109
522	393	121	10109
514	397	117	10109
521	404	112	10109
289	246	138	10109
544	438	246	10109
498	431	221	10109
281	235	107	10109
492	435	222	10109
204	176	119	10109
305	289	280	10109
535	379	284	10110
530	384	292	10110
536	389	287	10110
541	392	295	10110
537	402	296	10110
587	428	309	10110
546	430	329	10110
561	444	340	10110
570	461	354	10110
486	382	306	10110
502	404	330	10110
509	417	318	10110
510	420	334	10110
501	374	295	10110
534	390	304	10110
525	393	313	10110
524	398	317	10110
525	399	309	10110
523	401	320	10110
572	464	370	10110
489	340	233	10110
497	365	252	10110
493	377	283	10110
552	418	307	10110
496	393	274	10110
517	399	277	10110
512	401	271	10110
503	415	267	10110
507	418	279	10110
518	399	233	10110
528	405	238	10110
521	418	234	10110
538	427	256	10110
567	431	254	10110
552	435	259	10110
553	439	261	10110
529	439	289	10110
537	442	300	10110
546	445	294	10110
530	376	238	10110
527	402	242	10110
546	408	243	10110
531	410	236	10110
536	412	249	10110
578	428	262	10110
553	429	265	10110
596	438	266	10110
569	444	271	10110
578	446	279	10110
565	449	251	10110
597	464	285	10110
575	474	295	10110
393	292	171	10110
439	322	177	10110
438	345	208	10110
485	353	188	10110
474	364	186	10110
479	367	198	10110
493	374	198	10110
489	376	188	10110
550	425	205	10110
469	363	200	10110
459	402	209	10110
458	382	189	10110
475	390	214	10110
460	391	206	10110
543	452	240	10110
554	457	262	10110
546	459	244	10110
572	475	275	10110
574	477	278	10110
576	486	274	10110
326	233	119	10110
330	251	127	10110
535	408	213	10110
568	429	290	10110
591	450	259	10110
426	324	198	10110
491	360	217	10110
507	380	199	10110
510	385	253	10110
472	367	223	10110
475	380	217	10110
484	383	226	10110
518	386	235	10110
525	399	250	10110
537	400	255	10110
527	404	245	10110
513	407	259	10110
479	360	201	10110
497	369	210	10110
507	378	215	10110
526	394	213	10110
525	399	212	10110
535	402	213	10110
533	402	230	10110
536	405	234	10110
535	412	267	10110
478	355	154	10110
479	356	170	10110
486	367	160	10110
478	321	191	10110
497	337	192	10110
497	353	224	10110
507	355	213	10110
511	375	219	10110
534	402	204	10110
513	403	209	10110
522	410	244	10110
518	412	214	10110
524	433	249	10110
548	434	239	10110
488	392	183	10110
517	399	199	10110
525	405	217	10110
509	406	206	10110
528	418	211	10110
519	419	216	10110
574	460	237	10110
555	464	217	10110
580	488	237	10110
575	499	245	10110
557	428	347	10110
550	436	347	10110
563	438	348	10110
554	454	358	10110
576	466	374	10110
570	482	384	10110
458	339	234	10110
473	347	229	10110
471	352	234	10110
475	360	231	10110
479	367	265	10110
558	399	250	10110
588	399	237	10110
574	404	232	10110
484	358	179	10110
495	383	192	10110
488	387	182	10110
496	391	196	10110
513	398	189	10110
513	399	199	10110
575	444	201	10110
536	388	214	10110
533	410	228	10110
535	412	256	10110
575	423	240	10110
464	324	172	10110
458	343	184	10110
528	398	238	10110
553	399	245	10110
554	404	242	10110
527	407	241	10110
545	409	249	10110
548	410	224	10110
549	419	246	10110
538	431	243	10110
600	491	284	10110
464	355	217	10110
487	371	221	10110
494	379	212	10110
494	379	224	10110
494	392	229	10110
581	435	261	10110
516	438	230	10110
562	442	238	10110
555	461	230	10110
555	467	255	10110
563	471	247	10110
562	472	245	10110
480	385	200	10110
466	387	196	10110
476	403	210	10110
495	387	212	10110
505	404	249	10110
507	405	230	10110
528	407	251	10110
520	426	242	10110
546	428	247	10110
504	399	280	10110
519	416	293	10110
520	422	311	10110
537	427	300	10110
534	427	312	10110
530	433	303	10110
567	414	327	10110
568	416	329	10110
569	433	324	10110
565	444	339	10110
480	378	272	10110
481	380	283	10110
481	389	267	10110
482	400	313	10110
534	379	292	10110
523	380	265	10110
497	381	292	10110
523	386	272	10110
494	395	285	10110
506	397	273	10110
551	415	306	10110
546	423	310	10110
532	408	273	10110
571	427	290	10110
567	436	285	10110
525	444	305	10110
563	445	294	10110
568	448	297	10110
562	449	280	10110
546	437	321	10110
544	443	328	10110
549	449	330	10110
549	449	340	10110
599	489	372	10110
431	292	177	10110
417	305	189	10110
420	371	235	10110
497	370	235	10110
494	374	246	10110
493	378	245	10110
493	381	250	10110
520	381	253	10110
517	402	263	10110
563	420	281	10110
482	395	219	10110
491	401	225	10110
491	403	228	10110
534	414	239	10110
536	427	237	10110
546	436	231	10110
547	447	249	10110
554	448	257	10110
579	449	236	10110
448	370	264	10110
460	390	280	10110
474	398	280	10110
479	403	285	10110
347	287	151	10110
350	301	166	10110
504	409	273	10110
513	414	263	10110
527	414	286	10110
523	417	273	10110
534	398	278	10110
528	404	287	10110
546	416	276	10110
549	417	301	10110
553	431	318	10110
565	434	315	10110
467	347	219	10110
459	350	211	10110
458	353	218	10110
476	375	229	10110
536	444	292	10110
516	391	290	10110
527	400	305	10110
536	404	304	10110
527	408	284	10110
519	409	311	10110
576	446	318	10110
509	417	190	10110
560	442	193	10110
574	450	194	10110
546	451	202	10110
549	456	202	10110
572	480	196	10110
538	423	235	10110
531	436	249	10110
539	437	245	10110
532	439	257	10110
515	395	210	10110
539	401	230	10110
499	405	234	10110
544	432	254	10110
586	459	291	10110
573	465	259	10110
584	471	261	10110
585	475	302	10110
592	462	264	10110
600	464	255	10110
489	378	256	10110
499	384	251	10110
487	385	264	10110
499	398	296	10110
506	401	286	10110
552	438	316	10110
386	309	236	10110
385	315	239	10110
494	401	192	10110
502	403	213	10110
508	409	190	10110
505	415	208	10110
408	321	142	10110
413	323	126	10110
433	341	129	10110
483	336	155	10110
506	348	191	10110
503	354	173	10110
503	358	186	10110
559	389	184	10110
589	471	186	10110
582	475	199	10110
376	298	126	10110
389	329	135	10110
558	421	247	10110
571	425	234	10110
577	467	213	10110
566	474	207	10110
491	384	188	10110
511	388	191	10110
511	392	199	10110
509	393	213	10110
523	405	188	10110
530	408	201	10110
525	417	216	10110
526	428	207	10110
544	437	224	10110
571	443	231	10110
558	438	274	10110
561	451	280	10110
568	455	265	10110
571	461	297	10110
571	468	286	10110
578	469	297	10110
585	479	282	10110
488	363	238	10110
478	365	243	10110
483	367	241	10110
468	377	171	10110
475	388	182	10110
483	398	194	10110
468	401	208	10110
476	402	212	10110
459	386	178	10110
464	390	188	10110
573	479	327	10110
584	508	351	10110
591	512	360	10110
521	382	295	10110
530	400	303	10110
531	404	299	10110
558	411	315	10110
556	421	329	10110
560	423	324	10110
555	440	333	10110
508	414	249	10110
500	425	251	10110
527	377	267	10110
533	396	294	10110
542	404	317	10110
546	409	319	10110
531	395	296	10110
541	405	314	10110
545	377	198	10110
510	378	223	10110
508	388	210	10110
515	389	205	10110
524	390	210	10110
504	392	217	10110
431	364	172	10110
429	368	192	10110
436	376	193	10110
558	474	201	10110
576	482	217	10110
588	492	202	10110
446	340	202	10110
462	355	199	10110
456	358	191	10110
456	368	213	10110
477	379	254	10110
490	393	286	10110
493	396	268	10110
502	398	267	10110
507	401	276	10110
569	448	307	10110
549	414	259	10110
563	428	291	10110
579	446	336	10110
562	451	318	10110
576	458	316	10110
589	465	357	10110
546	415	277	10110
547	428	297	10110
572	434	297	10110
537	447	313	10110
553	457	304	10110
558	460	301	10110
567	461	306	10110
575	462	297	10110
533	418	283	10110
544	427	297	10110
551	438	314	10110
454	377	235	10110
449	394	266	10110
462	400	251	10110
474	359	220	10110
526	388	245	10110
511	395	247	10110
532	397	272	10110
529	403	268	10110
498	374	216	10110
489	382	196	10110
524	411	233	10110
526	414	208	10110
523	420	230	10110
532	426	217	10110
514	428	222	10110
507	414	235	10110
502	423	252	10110
473	370	256	10110
480	380	250	10110
487	391	268	10110
487	395	270	10110
496	373	264	10110
507	397	278	10110
515	397	279	10110
513	400	292	10110
506	403	280	10110
507	407	288	10110
523	416	297	10110
525	402	276	10110
530	416	287	10110
529	423	297	10110
553	441	301	10110
513	407	295	10110
512	416	298	10110
512	416	303	10110
511	425	280	10110
520	426	309	10110
513	430	309	10110
519	390	236	10110
529	405	220	10110
526	420	267	10110
537	435	262	10110
496	388	260	10110
497	394	251	10110
511	391	254	10110
537	411	278	10110
568	434	288	10110
552	438	283	10110
543	438	283	10110
569	441	282	10110
564	442	282	10110
554	443	285	10110
550	446	302	10110
510	418	297	10110
530	425	285	10110
369	305	220	10110
372	310	225	10110
484	396	271	10110
479	396	266	10110
486	398	273	10110
476	414	295	10110
466	351	221	10110
477	373	240	10110
493	375	248	10110
470	380	241	10110
499	381	239	10110
390	275	193	10110
383	299	228	10110
442	334	249	10110
209	147	123	10110
436	330	274	10110
453	353	279	10110
460	356	305	10110
383	186	146	10110
391	197	181	10110
532	383	302	10110
549	385	278	10110
557	389	286	10110
537	390	288	10110
554	397	293	10110
562	409	304	10110
576	419	310	10110
570	425	297	10110
391	279	260	10110
399	298	269	10110
398	313	234	10110
403	324	246	10110
402	329	250	10110
427	331	266	10110
438	337	265	10110
432	340	269	10110
540	418	365	10110
554	442	384	10110
568	452	388	10110
500	412	239	10110
513	433	268	10110
331	273	179	10110
343	285	185	10110
551	453	339	10110
557	476	342	10110
575	445	332	10110
544	452	298	10110
430	362	263	10110
428	368	280	10110
386	286	207	10110
390	291	205	10110
423	375	266	10110
483	409	278	10110
458	399	288	10110
325	289	161	10110
554	457	379	10110
547	465	373	10110
505	369	242	10110
497	372	254	10110
457	388	284	10110
463	393	295	10110
461	394	299	10110
400	345	263	10110
394	318	191	10110
403	352	224	10110
411	357	262	10110
585	452	401	10110
345	261	200	10110
344	275	219	10110
461	365	219	10110
468	365	222	10110
495	366	219	10110
411	351	262	10110
499	398	291	10110
512	411	299	10110
502	421	298	10110
465	371	259	10110
472	397	293	10110
363	330	166	10110
361	341	175	10110
515	417	237	10110
491	420	273	10110
529	424	249	10110
538	427	254	10110
556	433	256	10110
543	435	236	10110
544	440	248	10110
539	441	264	10110
556	443	245	10110
546	448	262	10110
322	258	220	10110
357	290	193	10110
402	310	257	10110
411	330	276	10110
415	338	281	10110
345	294	189	10110
284	252	189	10110
481	409	370	10110
412	333	271	10110
319	265	214	10110
336	278	242	10110
337	299	226	10110
165	131	112	10110
301	262	180	10110
353	299	198	10110
277	227	180	10110
267	225	183	10110
512	435	336	10110
254	214	146	10110
430	334	278	10110
169	135	115	10110
324	259	200	10110
383	322	271	10110
383	328	276	10110
399	334	272	10110
351	298	264	10110
31	20	9	10110
548	417	278	10110
531	429	270	10110
568	435	269	10110
565	442	332	10110
284	258	246	10110
175	135	108	10110
288	241	201	10110
156	139	109	10110
185	172	155	10110
231	183	145	10110
216	194	182	10110
346	305	260	10110
220	173	136	10110
220	193	174	10110
124	108	83	10110
123	104	77	10110
225	178	140	10110
309	236	168	10110
384	306	246	10110
367	319	243	10110
369	296	215	10110
383	309	201	10110
320	295	287	10110
336	308	305	10110
448	414	395	10110
458	423	413	10110
45	45	44	10110
516	388	224	10111
576	461	275	10111
582	467	242	10111
599	474	285	10111
599	483	273	10111
596	492	279	10111
502	394	255	10111
506	407	259	10111
517	416	275	10111
519	421	250	10111
521	424	260	10111
532	430	270	10111
410	318	191	10111
410	329	215	10111
403	330	194	10111
542	389	256	10111
549	404	259	10111
563	418	269	10111
578	425	270	10111
577	439	279	10111
582	455	295	10111
538	438	271	10111
543	439	285	10111
551	444	284	10111
503	391	234	10111
507	402	224	10111
508	403	239	10111
535	402	251	10111
526	418	254	10111
481	374	234	10111
499	396	254	10111
482	397	237	10111
496	398	251	10111
503	402	244	10111
502	402	234	10111
524	405	280	10111
504	420	288	10111
518	431	293	10111
517	431	295	10111
518	432	293	10111
550	461	308	10111
375	306	194	10111
560	451	274	10111
565	452	280	10111
559	453	287	10111
494	385	207	10111
509	401	228	10111
522	404	245	10111
516	414	233	10111
518	415	228	10111
518	418	250	10111
501	405	247	10111
532	408	261	10111
513	409	274	10111
519	413	255	10111
515	417	273	10111
544	426	268	10111
543	428	302	10111
528	429	285	10111
558	431	294	10111
530	432	293	10111
539	440	286	10111
561	445	293	10111
571	453	292	10111
466	383	223	10111
490	388	212	10111
489	392	217	10111
494	393	224	10111
503	409	238	10111
529	450	344	10111
539	467	347	10111
566	483	343	10111
551	445	333	10111
562	451	333	10111
565	455	324	10111
562	459	356	10111
545	443	268	10111
539	431	246	10111
575	451	256	10111
579	452	254	10111
572	453	274	10111
587	494	276	10111
470	373	251	10111
482	387	270	10111
495	398	276	10111
413	313	229	10111
404	318	249	10111
433	329	251	10111
449	373	231	10111
447	381	249	10111
459	383	265	10111
457	385	263	10111
452	375	244	10111
483	394	266	10111
494	403	273	10111
489	403	278	10111
564	407	298	10111
571	419	316	10111
554	424	331	10111
553	428	337	10111
558	432	325	10111
569	433	333	10111
574	449	340	10111
585	455	349	10111
591	455	371	10111
591	462	357	10111
459	361	233	10111
469	362	234	10111
455	364	249	10111
462	370	259	10111
507	402	267	10111
464	382	241	10111
497	384	236	10111
461	385	247	10111
480	398	263	10111
505	411	293	10111
494	417	290	10111
489	434	295	10111
528	435	296	10111
575	442	281	10111
574	460	302	10111
564	462	307	10111
181	151	122	10111
328	257	202	10111
573	509	347	10111
334	281	224	10111
379	320	257	10111
384	332	269	10111
426	343	201	10111
436	343	194	10111
335	287	155	10111
292	240	197	10111
378	324	230	10111
332	288	224	10111
316	265	215	10111
240	205	154	10111
256	218	137	10111
281	243	195	10111
270	233	198	10111
501	408	287	10111
140	133	101	10111
257	223	202	10111
107	99	83	10111
172	158	134	10111
504	447	317	10111
185	161	106	10111
163	136	106	10111
175	156	133	10111
180	163	131	10111
156	127	99	10111
256	243	173	10111
83	69	42	10111
297	274	238	10111
529	410	265	10112
547	413	257	10112
443	336	251	10112
429	343	241	10112
440	346	251	10112
493	377	305	10112
494	379	312	10112
485	380	301	10112
564	414	347	10112
556	425	355	10112
552	426	356	10112
565	436	339	10112
572	437	351	10112
582	455	384	10112
592	472	387	10112
600	495	415	10112
521	405	335	10112
508	405	328	10112
527	400	308	10112
574	425	325	10112
533	426	321	10112
551	431	330	10112
563	433	310	10112
548	434	329	10112
569	455	335	10112
515	416	323	10112
528	420	313	10112
531	431	325	10112
516	435	323	10112
569	423	294	10112
561	441	317	10112
572	450	307	10112
572	451	313	10112
568	458	298	10112
403	306	254	10112
410	330	270	10112
414	332	272	10112
537	454	337	10112
544	470	349	10112
475	356	234	10112
505	381	249	10112
482	386	272	10112
506	388	264	10112
505	393	259	10112
542	421	281	10112
463	351	291	10112
452	353	288	10112
462	368	313	10112
460	384	351	10112
518	415	352	10112
519	423	340	10112
522	424	350	10112
523	430	363	10112
539	431	366	10112
557	435	371	10112
547	448	387	10112
556	451	383	10112
435	316	215	10112
435	320	216	10112
428	323	226	10112
528	380	273	10112
513	385	269	10112
512	391	302	10112
537	399	285	10112
537	405	314	10112
513	401	165	10112
509	403	172	10112
520	408	159	10112
513	409	167	10112
520	411	172	10112
458	338	274	10112
478	348	263	10112
552	410	317	10112
569	417	331	10112
589	432	337	10112
541	428	347	10112
528	432	332	10112
525	439	352	10112
535	409	320	10112
553	436	341	10112
556	436	345	10112
590	437	352	10112
556	452	363	10112
588	454	351	10112
581	458	368	10112
598	467	367	10112
587	472	386	10112
600	490	391	10112
488	388	293	10112
476	392	293	10112
488	413	301	10112
512	422	319	10112
526	300	229	10112
504	419	347	10112
515	437	343	10112
474	319	212	10112
483	342	224	10112
494	347	231	10112
490	372	242	10112
434	330	231	10112
429	332	228	10112
467	350	275	10112
542	424	326	10112
551	433	355	10112
559	456	368	10112
573	486	403	10112
564	488	403	10112
503	379	303	10112
502	394	294	10112
515	404	328	10112
508	405	312	10112
551	439	333	10112
481	388	290	10112
555	431	353	10112
564	437	363	10112
547	440	348	10112
545	441	329	10112
559	452	345	10112
482	360	257	10112
473	365	261	10112
511	378	279	10112
496	384	288	10112
496	398	295	10112
524	415	315	10112
519	434	334	10112
588	489	375	10112
457	349	297	10112
464	352	307	10112
456	353	305	10112
537	397	278	10112
594	454	323	10112
587	457	321	10112
594	465	330	10112
498	379	234	10112
545	418	248	10112
528	419	260	10112
546	419	266	10112
543	430	261	10112
487	361	235	10112
504	409	278	10112
563	437	251	10112
553	446	278	10112
439	319	230	10112
464	358	250	10112
519	406	292	10112
570	423	291	10112
583	438	291	10112
574	444	310	10112
595	444	292	10112
598	462	335	10112
548	408	275	10112
557	409	284	10112
547	411	280	10112
516	440	290	10112
560	450	324	10112
524	421	333	10112
539	430	328	10112
372	300	229	10112
372	313	234	10112
457	393	303	10112
460	395	289	10112
473	387	330	10112
485	404	323	10112
585	486	384	10112
320	257	184	10112
316	262	208	10112
472	377	306	10112
453	385	292	10112
472	389	316	10112
464	407	339	10112
266	237	195	10112
519	389	294	10112
513	391	288	10112
411	362	281	10112
407	371	285	10112
322	274	240	10112
312	278	239	10112
248	212	186	10112
459	403	325	10112
584	484	375	10112
424	359	321	10112
78	59	54	10112
252	213	190	10112
226	204	156	10112
231	214	202	10112
170	161	146	10112
199	179	166	10112
536	421	318	10112
537	427	310	10112
33	27	22	10112
232	224	215	10112
228	215	206	10112
458	325	180	10113
437	338	170	10113
556	430	201	10113
547	432	195	10113
559	441	189	10113
448	360	173	10113
457	365	179	10113
470	422	212	10113
594	450	233	10113
578	457	270	10113
581	457	254	10113
594	464	255	10113
585	469	245	10113
571	478	274	10113
501	397	269	10113
503	401	261	10113
508	412	280	10113
570	477	187	10113
583	482	188	10113
582	484	195	10113
531	395	299	10113
532	397	307	10113
529	399	303	10113
355	286	214	10113
357	288	226	10113
476	327	43	10113
479	335	37	10113
474	339	40	10113
482	345	45	10113
514	367	69	10113
511	372	81	10113
506	374	76	10113
510	377	77	10113
525	388	72	10113
517	389	71	10113
542	399	86	10113
536	399	84	10113
549	403	71	10113
546	407	89	10113
543	408	78	10113
559	413	85	10113
566	420	102	10113
556	420	84	10113
586	435	115	10113
575	442	101	10113
580	445	108	10113
468	303	46	10113
468	318	44	10113
494	330	48	10113
473	351	68	10113
471	356	74	10113
477	369	77	10113
505	372	70	10113
470	379	82	10113
510	369	47	10113
515	380	47	10113
518	383	39	10113
526	395	42	10113
577	440	59	10113
394	278	165	10113
403	291	145	10113
426	294	149	10113
494	366	190	10113
501	369	184	10113
504	380	187	10113
506	381	199	10113
565	469	253	10113
505	367	38	10113
518	372	33	10113
505	349	149	10113
493	356	150	10113
516	368	178	10113
503	368	154	10113
516	370	169	10113
518	371	173	10113
521	376	162	10113
544	423	119	10113
543	428	161	10113
537	432	128	10113
470	361	127	10113
472	361	112	10113
465	367	117	10113
566	455	220	10113
579	476	241	10113
569	480	261	10113
576	481	251	10113
581	489	260	10113
576	362	99	10113
552	394	171	10113
517	358	84	10113
476	379	96	10113
522	381	85	10113
515	390	92	10113
521	392	103	10113
542	398	111	10113
546	412	86	10113
553	416	112	10113
552	452	119	10113
463	296	37	10113
480	310	55	10113
462	319	68	10113
485	300	37	10113
475	304	40	10113
507	315	39	10113
513	335	55	10113
494	344	67	10113
509	356	71	10113
483	366	74	10113
540	375	78	10113
511	377	77	10113
519	377	80	10113
530	384	65	10113
526	386	81	10113
523	396	84	10113
543	405	61	10113
545	407	74	10113
541	410	81	10113
476	281	35	10113
533	321	47	10113
544	332	53	10113
543	341	51	10113
551	349	57	10113
583	411	119	10113
592	432	157	10113
594	433	144	10113
592	440	176	10113
596	452	160	10113
472	363	109	10113
480	380	113	10113
481	380	107	10113
466	247	100	10113
469	255	87	10113
495	256	88	10113
462	267	111	10113
525	385	111	10113
497	385	125	10113
511	390	139	10113
516	396	111	10113
528	399	120	10113
562	419	135	10113
579	428	146	10113
561	434	141	10113
555	435	121	10113
579	436	136	10113
565	440	141	10113
560	440	145	10113
577	448	127	10113
521	393	146	10113
519	393	129	10113
530	399	155	10113
547	367	107	10113
546	370	100	10113
581	385	98	10113
546	386	104	10113
572	401	98	10113
582	404	101	10113
573	405	97	10113
436	323	122	10113
415	339	142	10113
437	346	151	10113
479	381	221	10113
543	405	238	10113
560	416	256	10113
560	427	259	10113
543	435	258	10113
557	442	266	10113
559	449	264	10113
441	349	170	10113
440	351	172	10113
450	353	175	10113
536	452	244	10113
388	319	185	10113
568	356	125	10113
583	377	144	10113
590	399	129	10113
569	403	125	10113
579	411	149	10113
422	359	204	10113
453	393	173	10113
262	228	218	10113
220	204	202	10113
137	128	124	10113
134	125	123	10113
167	159	156	10113
290	260	250	10113
590	447	308	10114
599	463	336	10114
587	466	329	10114
534	418	235	10114
529	418	258	10114
526	423	215	10114
568	432	237	10114
538	434	214	10114
560	438	243	10114
550	445	246	10114
574	453	254	10114
569	460	268	10114
409	329	190	10114
447	361	175	10114
509	425	176	10114
501	428	163	10114
526	446	201	10114
519	452	197	10114
483	350	219	10114
525	389	267	10114
520	392	256	10114
526	404	255	10114
585	424	283	10114
547	447	264	10114
560	448	274	10114
487	369	229	10114
485	374	261	10114
499	397	235	10114
563	417	266	10114
555	436	264	10114
567	441	279	10114
548	442	289	10114
577	446	271	10114
583	449	286	10114
582	450	277	10114
595	453	304	10114
589	456	282	10114
580	462	298	10114
589	467	296	10114
585	476	298	10114
478	369	218	10114
524	398	230	10114
515	401	230	10114
516	407	223	10114
526	420	236	10114
521	423	221	10114
477	354	202	10114
518	386	233	10114
526	387	219	10114
[truncated: 36,853 more rows]

## Sheet: Venezuela 2013
522	403	136	10101
541	420	155	10101
539	433	165	10101
571	443	174	10101
578	485	195	10101
562	478	198	10101
583	498	224	10101
580	502	228	10101
513	401	104	10101
582	446	128	10101
523	410	130	10101
519	414	132	10101
531	424	132	10101
535	426	132	10101
576	460	133	10101
555	435	135	10101
583	461	135	10101
558	433	137	10101
564	439	138	10101
523	421	139	10101
553	427	215	10101
571	457	219	10101
560	441	227	10101
530	412	180	10101
524	423	191	10101
539	437	195	10101
537	410	196	10101
527	421	199	10101
526	438	199	10101
550	443	208	10101
550	429	212	10101
538	440	230	10101
547	412	160	10101
540	402	166	10101
554	412	168	10101
556	445	217	10101
467	379	165	10101
546	423	167	10101
586	445	181	10101
592	455	188	10101
566	442	193	10101
589	459	197	10101
577	451	211	10101
582	486	220	10101
552	399	91	10101
565	413	102	10101
589	430	111	10101
584	432	125	10101
431	353	187	10101
430	345	200	10101
426	347	208	10101
436	388	274	10101
457	388	275	10101
404	350	223	10101
413	360	239	10101
483	360	195	10101
465	362	211	10101
473	365	211	10101
491	351	138	10101
548	420	153	10101
542	409	175	10101
551	445	205	10101
139	131	127	10101
466	305	120	10101
463	329	134	10101
447	329	142	10101
295	267	173	10101
316	288	178	10101
455	331	152	10102
454	331	167	10102
452	329	168	10102
593	466	209	10102
596	479	214	10102
593	474	228	10102
535	408	117	10102
572	451	135	10102
581	470	135	10102
573	446	136	10102
543	430	137	10102
570	425	141	10102
580	452	142	10102
583	449	143	10102
547	383	95	10102
549	401	111	10102
578	414	114	10102
429	322	117	10102
557	406	122	10102
534	395	123	10102
547	437	126	10102
521	389	127	10102
531	404	130	10102
561	418	136	10102
532	402	143	10102
548	407	144	10102
543	430	78	10102
551	453	78	10102
561	463	82	10102
572	458	84	10102
547	453	85	10102
495	361	99	10102
476	351	103	10102
492	354	120	10102
499	379	120	10102
501	374	123	10102
486	357	125	10102
478	356	128	10102
500	369	130	10102
489	363	131	10102
497	384	131	10102
481	373	132	10102
491	372	135	10102
565	429	135	10102
520	399	137	10102
497	393	138	10102
586	453	138	10102
582	437	140	10102
579	438	143	10102
518	408	149	10102
596	429	152	10102
578	449	154	10102
589	438	156	10102
598	447	160	10102
447	309	87	10102
548	370	88	10102
561	374	88	10102
534	381	92	10102
529	374	98	10102
550	376	98	10102
546	381	98	10102
519	373	99	10102
560	395	99	10102
556	392	102	10102
517	375	107	10102
508	369	108	10102
464	378	103	10102
436	351	104	10102
457	358	108	10102
462	367	122	10102
541	375	95	10102
570	395	96	10102
561	381	111	10102
576	395	112	10102
581	405	124	10102
568	406	133	10102
533	386	84	10102
559	420	92	10102
565	416	93	10102
576	428	102	10102
568	405	86	10102
595	427	86	10102
558	413	92	10102
582	404	94	10102
561	397	103	10102
571	408	105	10102
454	403	126	10102
473	390	127	10102
479	409	134	10102
488	420	138	10102
484	407	141	10102
302	271	69	10102
313	284	85	10102
381	339	95	10102
390	358	123	10102
236	212	196	10102
485	361	240	10103
553	380	252	10103
549	403	268	10103
564	404	268	10103
549	378	270	10103
559	392	278	10103
512	376	284	10103
524	386	291	10103
551	416	293	10103
521	398	299	10103
531	415	312	10103
567	417	312	10103
580	354	206	10103
572	367	218	10103
573	374	237	10103
441	274	140	10103
447	289	153	10103
499	320	174	10103
453	309	177	10103
562	420	216	10103
597	465	244	10103
580	427	246	10103
527	370	233	10103
540	397	242	10103
557	402	242	10103
534	383	243	10103
520	386	243	10103
448	344	192	10103
480	356	194	10103
491	348	198	10103
486	369	210	10103
262	227	212	10103
277	247	220	10103
512	406	158	10104
520	409	166	10104
520	420	184	10104
519	399	152	10104
537	404	163	10104
513	411	181	10104
539	433	193	10104
378	276	108	10104
387	288	111	10104
513	389	220	10104
542	419	224	10104
530	425	230	10104
536	409	231	10104
542	438	247	10104
542	414	251	10104
539	437	257	10104
569	442	271	10104
472	401	262	10104
469	393	270	10104
390	308	178	10104
384	321	200	10104
324	242	137	10104
313	222	148	10104
441	387	259	10104
503	406	172	10104
492	390	176	10104
510	411	176	10104
529	431	187	10104
517	422	190	10104
507	411	197	10104
586	470	204	10104
458	352	180	10104
450	354	183	10104
466	361	194	10104
560	439	219	10104
558	444	221	10104
554	455	222	10104
551	450	227	10104
572	456	235	10104
581	478	240	10104
569	448	230	10104
567	454	233	10104
305	246	89	10104
305	255	98	10104
507	403	164	10104
501	409	191	10104
510	411	158	10104
512	406	168	10104
491	363	169	10104
522	411	177	10104
497	393	180	10104
518	413	200	10104
527	420	171	10104
504	427	195	10104
565	443	197	10104
568	448	200	10104
578	467	198	10104
585	461	210	10104
597	491	210	10104
595	480	211	10104
600	492	240	10104
593	492	250	10104
487	386	208	10104
508	405	217	10104
524	407	225	10104
532	424	226	10104
540	426	227	10104
545	428	229	10104
548	428	239	10104
548	423	245	10104
463	375	149	10104
538	433	191	10104
521	435	201	10104
540	462	206	10104
540	461	215	10104
322	254	121	10104
327	269	125	10104
299	242	106	10104
308	240	121	10104
563	463	197	10104
534	438	212	10104
544	452	221	10104
548	455	235	10104
563	465	236	10104
556	458	245	10104
569	419	192	10104
594	452	210	10104
597	456	216	10104
587	452	224	10104
596	459	230	10104
561	451	167	10104
571	473	169	10104
589	497	178	10104
585	487	190	10104
583	489	193	10104
433	354	124	10104
432	324	146	10104
419	333	146	10104
524	420	183	10104
525	405	191	10104
515	391	206	10104
501	377	156	10104
496	392	165	10104
523	388	167	10104
496	380	171	10104
513	391	174	10104
491	384	177	10104
516	389	180	10104
591	460	212	10104
450	381	141	10104
456	385	143	10104
433	331	136	10104
474	354	141	10104
471	361	145	10104
474	365	155	10104
435	304	121	10104
425	324	129	10104
457	349	154	10104
505	371	173	10104
543	397	186	10104
504	366	187	10104
509	379	187	10104
494	370	162	10104
491	360	172	10104
309	245	87	10104
309	247	93	10104
325	280	155	10104
334	299	180	10104
230	189	127	10104
425	389	232	10104
526	397	212	10104
511	403	214	10104
538	421	215	10104
512	395	216	10104
512	391	220	10104
536	413	231	10104
544	431	231	10104
255	190	130	10104
193	166	104	10104
145	114	77	10104
456	400	261	10104
256	223	160	10104
404	325	259	10104
585	453	182	10105
594	453	184	10105
591	444	205	10105
598	451	208	10105
490	358	140	10105
502	383	140	10105
459	359	142	10105
484	377	154	10105
504	394	157	10105
428	328	131	10105
582	414	171	10105
556	429	174	10105
553	415	177	10105
559	417	178	10105
561	415	182	10105
577	449	182	10105
560	419	187	10105
577	430	187	10105
552	418	191	10105
574	441	197	10105
479	350	232	10105
483	377	252	10105
493	376	256	10105
478	385	259	10105
479	390	276	10105
499	408	285	10105
510	430	287	10105
515	443	317	10105
514	432	323	10105
518	394	283	10105
513	399	295	10105
542	405	303	10105
536	407	304	10105
574	452	343	10105
424	329	230	10105
431	335	236	10105
431	337	241	10105
534	400	269	10105
549	399	273	10105
540	402	283	10105
548	400	292	10105
524	406	294	10105
550	419	304	10105
531	446	240	10105
536	458	247	10105
530	426	249	10105
545	454	252	10105
582	484	278	10105
383	258	115	10105
397	257	130	10105
419	282	136	10105
579	451	268	10105
580	467	294	10105
562	462	309	10105
333	299	268	10105
339	303	279	10105
379	345	275	10105
372	310	219	10105
345	298	275	10105
360	318	283	10105
584	424	199	10105
580	413	204	10105
594	440	224	10105
564	415	225	10105
339	321	306	10105
547	442	232	10106
599	458	237	10106
587	462	240	10106
554	444	242	10106
579	462	246	10106
591	464	255	10106
589	470	259	10106
548	414	151	10106
534	408	158	10106
536	413	162	10106
568	443	167	10106
588	455	172	10106
573	434	181	10106
578	458	183	10106
570	445	187	10106
521	403	149	10106
552	420	159	10106
558	437	166	10106
572	444	169	10106
585	470	171	10106
569	448	180	10106
531	425	182	10106
563	484	195	10106
589	438	181	10106
573	445	192	10106
580	451	192	10106
577	440	196	10106
497	360	128	10106
513	398	155	10106
495	380	166	10106
527	408	142	10106
530	400	143	10106
573	426	143	10106
579	431	143	10106
566	437	143	10106
579	428	152	10106
546	421	153	10106
560	434	154	10106
560	430	159	10106
532	392	121	10106
538	402	122	10106
523	402	132	10106
537	404	134	10106
540	406	136	10106
553	413	139	10106
543	414	139	10106
521	390	145	10106
538	421	149	10106
497	394	215	10106
487	384	217	10106
497	384	229	10106
489	406	229	10106
510	407	236	10106
340	279	120	10106
338	289	124	10106
389	345	140	10106
398	358	163	10106
363	313	178	10106
497	407	93	10106
492	393	98	10106
497	384	104	10106
484	395	109	10106
228	199	119	10106
37	34	33	10106
512	397	265	10107
520	404	267	10107
523	412	280	10107
525	424	293	10107
496	397	251	10107
584	477	280	10107
597	472	281	10107
591	477	282	10107
600	482	302	10107
594	496	307	10107
425	356	220	10107
411	330	232	10107
423	353	232	10107
501	399	205	10107
479	364	207	10107
391	285	189	10107
378	274	209	10107
382	293	198	10107
395	331	231	10107
461	384	250	10107
459	360	235	10107
463	350	241	10107
469	368	257	10107
528	381	256	10107
534	377	258	10107
523	399	283	10107
496	375	167	10107
519	388	189	10107
496	390	189	10107
568	427	190	10107
561	428	194	10107
506	387	195	10107
560	421	201	10107
561	413	203	10107
537	423	205	10107
543	426	207	10107
522	387	211	10107
561	441	227	10107
510	412	134	10107
522	428	145	10107
525	421	151	10107
525	428	165	10107
557	442	150	10107
553	467	162	10107
591	465	172	10107
551	437	177	10107
582	464	179	10107
586	472	180	10107
553	448	183	10107
576	465	183	10107
591	473	202	10107
500	371	130	10107
526	386	154	10107
541	400	160	10107
520	398	165	10107
545	399	165	10107
543	411	165	10107
546	421	170	10107
429	341	140	10107
423	346	148	10107
427	348	157	10107
511	403	165	10107
507	418	192	10107
463	325	148	10107
457	337	150	10107
456	331	153	10107
451	341	155	10107
546	414	132	10107
551	416	138	10107
539	411	141	10107
535	421	144	10107
526	400	146	10107
533	417	147	10107
525	401	150	10107
575	441	155	10107
522	402	154	10107
527	399	163	10107
532	410	166	10107
534	393	171	10107
524	411	185	10107
571	447	194	10107
557	418	226	10107
578	451	229	10107
588	469	254	10107
563	452	181	10107
567	442	189	10107
588	455	206	10107
565	433	207	10107
562	441	218	10107
588	476	223	10107
558	440	224	10107
597	492	241	10107
588	486	244	10107
566	448	247	10107
593	488	248	10107
592	469	253	10107
575	464	257	10107
594	478	272	10107
541	416	165	10107
562	465	178	10107
538	439	183	10107
554	444	190	10107
572	451	192	10107
559	469	192	10107
566	469	196	10107
442	360	188	10107
460	392	204	10107
466	399	207	10107
592	458	133	10107
513	397	145	10107
536	406	147	10107
535	417	147	10107
527	421	163	10107
549	420	168	10107
454	350	221	10107
459	357	221	10107
465	367	243	10107
465	372	249	10107
535	401	248	10107
529	408	248	10107
531	414	259	10107
548	426	265	10107
523	396	266	10107
592	450	170	10107
560	441	182	10107
576	452	184	10107
596	480	184	10107
531	425	191	10107
561	444	191	10107
573	446	201	10107
582	476	209	10107
464	347	165	10107
430	333	215	10107
302	261	137	10107
308	279	155	10107
431	373	152	10107
450	373	178	10107
449	386	182	10107
495	334	157	10107
487	363	175	10107
513	370	181	10107
564	401	182	10107
534	434	252	10107
272	233	177	10107
383	345	134	10107
383	334	160	10107
128	107	69	10107
263	233	165	10107
327	288	218	10107
251	221	174	10107
462	407	341	10107
164	155	146	10107
319	288	213	10107
322	300	272	10107
513	386	188	10108
507	372	189	10108
508	379	191	10108
502	356	193	10108
478	356	111	10108
481	369	113	10108
466	360	118	10108
485	366	123	10108
482	388	143	10108
508	364	120	10108
528	393	135	10108
514	376	137	10108
503	375	141	10108
522	394	145	10108
461	344	148	10108
504	371	157	10108
483	344	136	10108
489	360	142	10108
508	385	144	10108
505	372	147	10108
518	355	108	10108
486	338	112	10108
481	339	122	10108
501	348	122	10108
494	371	132	10108
474	334	134	10108
542	452	110	10108
543	449	133	10108
545	454	142	10108
526	419	272	10108
522	413	277	10108
523	403	281	10108
541	439	282	10108
496	396	283	10108
504	415	285	10108
526	417	289	10108
599	460	311	10108
452	379	292	10108
453	377	303	10108
457	386	315	10108
516	413	261	10108
524	399	263	10108
536	415	265	10108
501	390	279	10108
524	429	280	10108
502	405	281	10108
532	425	285	10108
528	414	182	10108
540	420	185	10108
561	438	209	10108
532	413	211	10108
534	416	215	10108
518	416	216	10108
558	443	178	10108
566	444	183	10108
592	478	209	10108
581	410	167	10108
583	427	170	10108
595	441	174	10108
521	400	207	10108
538	400	218	10108
522	408	231	10108
363	251	110	10108
353	249	130	10108
542	419	161	10108
530	422	175	10108
519	411	178	10108
533	435	180	10108
542	426	184	10108
574	465	215	10108
545	416	189	10108
558	432	203	10108
553	425	204	10108
487	402	199	10108
503	404	211	10108
523	424	151	10108
558	465	161	10108
563	459	173	10108
553	459	173	10108
557	451	177	10108
547	456	178	10108
567	434	253	10108
592	467	254	10108
592	452	257	10108
577	450	264	10108
552	444	273	10108
460	358	208	10108
514	406	228	10108
493	388	242	10108
517	393	234	10108
566	426	236	10108
536	401	241	10108
570	432	242	10108
580	460	245	10108
572	447	251	10108
594	444	252	10108
585	445	256	10108
567	454	256	10108
599	456	262	10108
580	423	192	10108
599	428	193	10108
592	427	197	10108
600	451	208	10108
495	382	199	10108
455	358	200	10108
461	351	209	10108
478	378	214	10108
487	357	230	10108
511	402	156	10108
556	424	184	10108
585	471	188	10108
578	444	192	10108
591	469	192	10108
589	467	203	10108
405	356	122	10108
399	349	146	10108
527	401	293	10108
528	421	311	10108
532	424	323	10108
539	411	329	10108
418	336	208	10108
401	340	208	10108
426	345	217	10108
546	422	240	10108
467	373	237	10108
477	395	260	10108
496	391	274	10108
589	445	295	10108
569	446	301	10108
598	471	303	10108
574	485	350	10108
575	475	267	10108
558	462	271	10108
566	451	276	10108
577	464	276	10108
490	427	192	10108
498	429	197	10108
502	433	197	10108
505	425	205	10108
488	415	206	10108
469	393	209	10108
529	428	229	10108
521	415	234	10108
522	428	245	10108
518	425	246	10108
538	441	256	10108
490	347	93	10108
482	346	101	10108
475	338	103	10108
489	350	110	10108
493	352	112	10108
517	433	150	10108
503	444	164	10108
265	224	165	10108
322	257	222	10108
400	363	147	10108
537	478	293	10108
459	317	198	10108
413	323	208	10108
345	294	146	10108
364	326	203	10108
439	344	226	10108
438	349	241	10108
274	236	209	10108
239	208	192	10108
411	366	293	10108
90	80	73	10108
187	178	164	10108
567	389	116	10109
559	406	134	10109
551	426	135	10109
536	410	153	10109
554	429	139	10109
549	419	150	10109
537	426	168	10109
585	453	172	10109
535	357	135	10109
528	368	138	10109
542	362	145	10109
541	372	145	10109
540	374	155	10109
464	351	114	10109
502	376	133	10109
488	377	136	10109
541	415	137	10109
550	416	139	10109
550	429	140	10109
553	410	145	10109
536	387	146	10109
511	378	147	10109
546	414	147	10109
532	386	153	10109
546	413	163	10109
553	423	172	10109
530	436	156	10109
540	449	163	10109
527	421	171	10109
504	380	98	10109
521	392	99	10109
512	390	113	10109
514	393	114	10109
522	383	118	10109
289	241	125	10109
544	452	226	10109
498	441	198	10109
281	239	95	10109
492	423	189	10109
204	171	109	10109
305	286	269	10109
537	385	265	10110
536	386	276	10110
530	387	277	10110
535	388	279	10110
541	397	284	10110
587	422	292	10110
546	435	316	10110
561	458	330	10110
570	461	338	10110
486	383	279	10110
502	401	312	10110
509	408	315	10110
510	409	316	10110
501	375	273	10110
534	390	280	10110
524	392	282	10110
523	396	287	10110
525	387	294	10110
525	402	294	10110
572	452	337	10110
489	342	229	10110
497	368	236	10110
493	382	280	10110
552	411	291	10110
496	392	245	10110
507	411	248	10110
512	413	257	10110
503	420	259	10110
517	406	273	10110
521	433	206	10110
528	410	210	10110
552	431	220	10110
567	435	222	10110
538	428	229	10110
518	406	233	10110
553	446	235	10110
529	439	259	10110
546	445	262	10110
537	446	280	10110
527	401	222	10110
546	409	229	10110
531	409	230	10110
530	390	234	10110
536	412	236	10110
553	421	242	10110
578	424	242	10110
565	441	230	10110
569	450	241	10110
596	453	248	10110
597	458	250	10110
578	450	267	10110
575	469	278	10110
393	289	154	10110
439	329	164	10110
438	339	175	10110
474	359	175	10110
485	362	180	10110
489	383	180	10110
479	373	183	10110
493	383	186	10110
550	427	188	10110
459	394	192	10110
469	374	196	10110
458	389	177	10110
475	391	186	10110
460	379	188	10110
543	454	225	10110
546	462	230	10110
554	465	238	10110
574	475	256	10110
572	483	262	10110
576	491	269	10110
326	232	107	10110
330	256	122	10110
535	397	196	10110
591	459	246	10110
568	435	265	10110
426	331	180	10110
491	365	191	10110
507	392	200	10110
510	381	233	10110
475	369	196	10110
472	360	203	10110
484	383	216	10110
518	408	231	10110
537	390	232	10110
525	390	233	10110
513	400	233	10110
527	412	237	10110
479	367	186	10110
525	405	203	10110
526	410	203	10110
507	384	209	10110
497	374	210	10110
535	421	221	10110
533	409	222	10110
536	410	226	10110
535	398	243	10110
478	347	143	10110
486	375	146	10110
479	370	159	10110
478	319	168	10110
497	354	193	10110
497	360	209	10110
511	386	211	10110
507	378	217	10110
518	412	183	10110
534	417	195	10110
513	405	196	10110
548	434	213	10110
522	411	217	10110
524	429	230	10110
488	387	168	10110
517	396	180	10110
519	418	195	10110
509	401	197	10110
528	415	201	10110
525	411	213	10110
555	477	203	10110
580	490	212	10110
574	463	217	10110
575	506	227	10110
554	447	321	10110
557	437	327	10110
550	437	331	10110
563	450	334	10110
576	473	356	10110
570	486	356	10110
475	360	213	10110
473	353	225	10110
471	362	226	10110
458	353	230	10110
479	373	244	10110
574	399	211	10110
588	406	229	10110
558	409	242	10110
496	391	167	10110
484	365	170	10110
488	390	171	10110
495	391	177	10110
513	402	179	10110
513	402	187	10110
575	451	195	10110
536	397	195	10110
533	409	219	10110
535	410	220	10110
575	410	214	10110
464	323	149	10110
458	348	159	10110
548	416	199	10110
528	396	210	10110
554	402	217	10110
545	415	223	10110
538	438	224	10110
527	408	225	10110
549	428	229	10110
553	411	235	10110
600	484	243	10110
464	352	192	10110
487	376	194	10110
494	372	199	10110
494	373	217	10110
494	392	218	10110
581	433	227	10110
516	433	194	10110
555	466	203	10110
563	465	223	10110
562	462	224	10110
562	469	228	10110
555	473	235	10110
466	381	177	10110
476	398	185	10110
480	392	186	10110
495	387	189	10110
520	424	216	10110
507	418	224	10110
505	412	231	10110
528	417	237	10110
546	445	244	10110
504	409	271	10110
519	420	281	10110
530	422	286	10110
537	435	292	10110
520	419	294	10110
534	426	295	10110
569	439	304	10110
567	410	306	10110
568	430	311	10110
565	450	325	10110
480	376	252	10110
481	397	252	10110
481	380	275	10110
482	385	292	10110
506	396	254	10110
494	393	256	10110
523	394	257	10110
523	402	258	10110
497	378	277	10110
534	393	281	10110
551	423	285	10110
546	431	295	10110
532	410	248	10110
525	433	259	10110
571	429	263	10110
563	437	264	10110
562	446	268	10110
567	446	276	10110
568	455	282	10110
546	452	302	10110
544	439	312	10110
549	464	323	10110
549	459	329	10110
599	491	345	10110
431	299	170	10110
417	309	177	10110
420	376	212	10110
497	367	203	10110
494	379	222	10110
493	391	235	10110
520	396	238	10110
493	387	240	10110
517	412	255	10110
563	439	257	10110
482	390	207	10110
491	393	211	10110
491	384	213	10110
579	447	206	10110
546	450	215	10110
534	425	222	10110
547	446	229	10110
536	430	230	10110
554	459	240	10110
448	367	244	10110
474	389	250	10110
460	389	264	10110
479	396	268	10110
347	297	139	10110
350	301	159	10110
504	394	244	10110
513	422	254	10110
523	438	271	10110
527	430	286	10110
546	415	255	10110
528	401	265	10110
534	417	285	10110
549	427	285	10110
553	425	295	10110
565	436	308	10110
458	354	209	10110
459	358	210	10110
467	362	212	10110
476	381	218	10110
536	449	283	10110
527	417	273	10110
516	401	283	10110
519	405	283	10110
527	411	293	10110
536	427	295	10110
576	460	320	10110
574	445	170	10110
509	415	172	10110
560	457	177	10110
572	481	177	10110
546	451	184	10110
549	450	187	10110
538	427	213	10110
539	437	221	10110
531	444	222	10110
532	446	245	10110
515	407	203	10110
499	402	218	10110
539	413	222	10110
573	472	240	10110
544	430	242	10110
584	479	248	10110
585	469	272	10110
586	467	284	10110
600	468	234	10110
592	471	246	10110
487	384	247	10110
499	391	248	10110
489	390	252	10110
506	405	269	10110
499	395	274	10110
552	451	308	10110
385	319	217	10110
386	325	237	10110
494	390	170	10110
508	397	173	10110
505	408	190	10110
502	409	201	10110
413	327	112	10110
433	343	125	10110
408	326	134	10110
483	336	150	10110
503	349	161	10110
503	354	168	10110
559	388	168	10110
506	358	186	10110
589	477	178	10110
582	465	180	10110
389	327	121	10110
376	316	123	10110
571	431	222	10110
558	421	242	10110
566	465	172	10110
577	476	200	10110
530	406	177	10110
511	398	180	10110
526	426	180	10110
491	391	184	10110
511	400	185	10110
523	407	186	10110
525	413	192	10110
544	438	203	10110
509	396	205	10110
571	455	223	10110
558	441	250	10110
568	454	252	10110
585	474	255	10110
561	459	265	10110
571	463	265	10110
578	474	269	10110
571	455	278	10110
488	366	212	10110
483	370	228	10110
478	363	232	10110
468	384	163	10110
475	397	167	10110
483	399	189	10110
468	404	190	10110
476	408	196	10110
459	386	170	10110
464	399	180	10110
573	482	300	10110
584	490	313	10110
591	515	321	10110
521	392	276	10110
530	397	287	10110
531	410	293	10110
560	436	295	10110
558	415	305	10110
555	428	308	10110
556	423	312	10110
508	420	235	10110
500	435	236	10110
527	382	259	10110
533	403	283	10110
542	397	297	10110
546	412	306	10110
531	408	278	10110
541	414	301	10110
515	386	183	10110
545	388	190	10110
524	384	198	10110
504	386	202	10110
508	399	205	10110
510	375	208	10110
431	366	160	10110
429	365	175	10110
436	376	178	10110
558	467	182	10110
576	480	192	10110
588	503	198	10110
456	357	173	10110
462	365	186	10110
446	355	191	10110
456	371	211	10110
477	383	246	10110
507	394	246	10110
493	398	247	10110
502	404	250	10110
490	388	265	10110
569	451	284	10110
549	432	262	10110
563	447	279	10110
562	442	296	10110
576	450	303	10110
589	467	317	10110
579	459	321	10110
546	431	268	10110
575	467	278	10110
547	446	280	10110
553	458	280	10110
537	436	288	10110
567	465	288	10110
572	448	290	10110
558	472	290	10110
533	426	267	10110
544	436	279	10110
551	438	297	10110
454	381	218	10110
462	398	231	10110
449	394	244	10110
474	360	209	10110
511	389	226	10110
526	392	231	10110
529	398	242	10110
532	403	262	10110
489	381	180	10110
526	411	184	10110
514	414	200	10110
498	386	206	10110
524	406	208	10110
532	424	213	10110
523	420	223	10110
507	418	233	10110
502	415	238	10110
473	372	235	10110
480	398	253	10110
487	408	254	10110
487	397	262	10110
496	381	247	10110
506	405	259	10110
515	396	260	10110
507	391	262	10110
513	401	264	10110
507	412	271	10110
523	417	273	10110
530	421	257	10110
525	415	258	10110
553	437	279	10110
529	420	284	10110
511	422	257	10110
513	407	273	10110
512	415	282	10110
512	427	287	10110
513	435	292	10110
520	414	297	10110
529	409	206	10110
519	386	219	10110
537	418	222	10110
526	415	240	10110
497	387	238	10110
496	400	252	10110
511	402	241	10110
569	450	265	10110
543	434	267	10110
550	445	272	10110
554	450	272	10110
568	453	276	10110
552	447	277	10110
564	449	281	10110
537	438	284	10110
530	431	276	10110
510	420	281	10110
372	305	203	10110
369	312	205	10110
479	403	248	10110
484	389	256	10110
486	413	260	10110
476	410	279	10110
466	356	208	10110
470	383	221	10110
499	384	223	10110
477	372	225	10110
493	377	232	10110
390	276	171	10110
383	299	211	10110
442	332	245	10110
209	151	129	10110
436	335	258	10110
453	360	276	10110
460	355	285	10110
383	190	151	10110
391	200	174	10110
537	391	263	10110
557	399	273	10110
532	375	275	10110
549	400	286	10110
576	426	287	10110
562	419	290	10110
554	415	291	10110
570	435	291	10110
391	291	259	10110
399	301	265	10110
398	303	208	10110
403	312	226	10110
402	314	227	10110
427	328	248	10110
438	335	248	10110
432	338	254	10110
540	429	358	10110
554	435	363	10110
568	477	392	10110
500	411	233	10110
513	424	238	10110
331	264	159	10110
343	290	181	10110
551	456	308	10110
557	485	327	10110
575	441	312	10110
544	450	273	10110
428	359	248	10110
430	372	257	10110
386	295	198	10110
390	309	198	10110
423	360	247	10110
483	417	263	10110
458	398	268	10110
325	293	153	10110
547	457	353	10110
554	454	364	10110
497	367	228	10110
505	371	229	10110
463	373	262	10110
457	381	264	10110
461	389	267	10110
400	336	232	10110
394	321	181	10110
403	345	200	10110
411	340	232	10110
585	461	393	10110
345	270	183	10110
344	272	193	10110
468	378	212	10110
461	371	213	10110
495	375	215	10110
411	344	235	10110
512	416	281	10110
499	409	287	10110
502	426	292	10110
465	373	249	10110
472	395	277	10110
363	333	153	10110
361	334	163	10110
515	427	213	10110
543	436	215	10110
556	441	221	10110
544	451	229	10110
538	433	231	10110
529	437	234	10110
546	448	242	10110
491	417	247	10110
556	444	247	10110
539	437	248	10110
322	258	211	10110
357	297	189	10110
402	304	248	10110
411	316	250	10110
415	333	266	10110
345	291	179	10110
284	245	162	10110
481	407	355	10110
412	330	253	10110
319	270	213	10110
336	286	244	10110
337	303	201	10110
165	127	105	10110
301	267	167	10110
353	298	176	10110
277	222	165	10110
267	224	176	10110
512	425	305	10110
254	220	134	10110
430	331	257	10110
169	140	119	10110
324	269	192	10110
383	320	257	10110
383	328	267	10110
399	329	253	10110
351	304	264	10110
31	21	9	10110
531	436	241	10110
568	435	248	10110
548	430	267	10110
565	433	313	10110
284	259	242	10110
175	137	103	10110
288	236	191	10110
156	127	96	10110
185	165	143	10110
231	177	126	10110
216	197	176	10110
346	302	250	10110
220	184	145	10110
220	196	169	10110
124	108	76	10110
123	100	67	10110
225	180	119	10110
309	239	148	10110
384	296	228	10110
367	314	227	10110
369	284	183	10110
383	311	183	10110
320	293	277	10110
336	308	293	10110
458	415	377	10110
448	407	379	10110
45	42	40	10110
516	396	212	10111
582	448	212	10111
576	463	249	10111
599	471	258	10111
596	486	262	10111
599	490	280	10111
502	395	230	10111
506	402	235	10111
519	416	235	10111
521	421	245	10111
517	411	248	10111
532	432	252	10111
410	325	185	10111
403	321	187	10111
410	331	196	10111
549	405	236	10111
542	398	239	10111
577	435	246	10111
563	419	253	10111
578	436	261	10111
582	463	286	10111
538	438	258	10111
551	454	266	10111
543	444	274	10111
507	395	207	10111
508	405	228	10111
503	404	229	10111
535	402	234	10111
526	420	240	10111
502	408	215	10111
481	391	227	10111
499	392	234	10111
482	406	235	10111
496	399	237	10111
503	411	244	10111
518	430	270	10111
504	423	271	10111
517	423	274	10111
518	425	274	10111
524	416	275	10111
550	459	290	10111
375	309	187	10111
559	447	252	10111
560	459	265	10111
565	459	269	10111
494	388	190	10111
518	410	212	10111
516	420	223	10111
509	411	225	10111
522	405	232	10111
518	431	238	10111
501	394	220	10111
515	407	239	10111
513	396	248	10111
519	426	253	10111
544	434	254	10111
532	425	257	10111
530	431	265	10111
528	434	272	10111
571	456	272	10111
539	438	274	10111
561	440	274	10111
543	428	276	10111
558	438	279	10111
490	396	202	10111
466	376	203	10111
494	399	203	10111
489	382	206	10111
503	426	239	10111
539	452	318	10111
529	452	323	10111
566	484	340	10111
562	443	320	10111
551	454	320	10111
565	455	320	10111
562	466	354	10111
545	443	254	10111
539	423	223	10111
572	440	235	10111
587	480	235	10111
579	457	236	10111
575	456	248	10111
482	390	249	10111
470	391	251	10111
495	405	252	10111
413	305	214	10111
404	321	237	10111
433	327	246	10111
449	377	220	10111
447	380	237	10111
457	387	253	10111
459	388	265	10111
452	374	233	10111
483	388	248	10111
494	413	263	10111
489	414	278	10111
564	421	294	10111
558	427	301	10111
571	427	310	10111
553	418	313	10111
554	432	320	10111
569	443	327	10111
574	455	340	10111
591	472	344	10111
585	472	348	10111
591	459	351	10111
459	362	225	10111
469	366	226	10111
455	364	237	10111
507	394	247	10111
462	379	250	10111
497	396	221	10111
464	389	236	10111
461	387	242	10111
480	397	249	10111
494	420	272	10111
505	411	273	10111
489	429	279	10111
528	440	282	10111
575	443	275	10111
564	456	289	10111
574	464	293	10111
181	155	116	10111
328	259	195	10111
573	513	327	10111
334	282	212	10111
379	322	238	10111
384	340	262	10111
436	342	178	10111
426	351	189	10111
335	284	139	10111
292	237	183	10111
378	328	216	10111
332	293	214	10111
316	261	200	10111
240	204	140	10111
256	228	138	10111
281	247	186	10111
270	234	191	10111
501	404	261	10111
140	126	91	10111
257	231	200	10111
107	96	73	10111
172	157	129	10111
504	441	300	10111
185	165	106	10111
163	134	101	10111
175	157	126	10111
180	159	124	10111
156	125	92	10111
256	238	163	10111
83	69	38	10111
297	269	224	10111
547	409	241	10112
529	415	249	10112
440	340	230	10112
429	345	235	10112
443	347	237	10112
493	376	290	10112
485	381	291	10112
494	384	297	10112
564	415	321	10112
552	415	327	10112
565	427	327	10112
556	407	328	10112
572	441	338	10112
582	446	360	10112
592	482	376	10112
600	484	385	10112
508	402	319	10112
521	411	326	10112
563	432	291	10112
533	423	296	10112
527	403	299	10112
548	419	299	10112
569	448	317	10112
574	441	318	10112
551	447	322	10112
528	421	296	10112
515	401	302	10112
531	422	304	10112
516	426	306	10112
568	453	277	10112
561	427	281	10112
569	434	283	10112
572	447	287	10112
572	443	292	10112
403	310	244	10112
414	319	247	10112
410	330	249	10112
544	463	311	10112
537	456	313	10112
475	359	209	10112
505	389	232	10112
505	400	240	10112
506	383	247	10112
482	390	264	10112
542	422	270	10112
452	345	268	10112
463	355	277	10112
462	353	287	10112
460	370	322	10112
519	419	324	10112
522	412	329	10112
523	422	334	10112
518	409	335	10112
539	430	344	10112
557	432	349	10112
547	444	354	10112
556	439	363	10112
435	313	205	10112
435	322	207	10112
428	315	208	10112
513	395	254	10112
537	400	270	10112
528	397	273	10112
512	392	278	10112
537	413	295	10112
513	398	148	10112
513	416	152	10112
520	412	153	10112
509	393	154	10112
520	405	158	10112
458	337	246	10112
478	352	252	10112
552	412	299	10112
569	425	316	10112
589	429	318	10112
528	414	298	10112
541	437	336	10112
525	449	347	10112
535	421	313	10112
553	430	314	10112
556	426	316	10112
581	448	329	10112
588	465	334	10112
590	448	340	10112
598	479	344	10112
556	465	354	10112
587	469	356	10112
600	495	368	10112
488	375	257	10112
476	392	279	10112
488	412	281	10112
512	425	309	10112
526	305	211	10112
504	420	323	10112
515	444	340	10112
474	329	205	10112
483	346	219	10112
494	357	223	10112
490	374	231	10112
434	343	221	10112
429	333	229	10112
467	357	265	10112
542	428	311	10112
551	442	349	10112
559	457	350	10112
564	476	381	10112
573	479	390	10112
503	385	286	10112
502	394	289	10112
508	410	302	10112
515	397	312	10112
551	442	324	10112
481	389	274	10112
559	452	313	10112
545	439	324	10112
547	438	334	10112
555	435	340	10112
564	442	346	10112
473	371	248	10112
482	381	257	10112
511	397	276	10112
496	397	277	10112
496	394	283	10112
524	427	301	10112
519	432	327	10112
588	476	336	10112
464	357	290	10112
456	349	293	10112
457	358	296	10112
537	404	271	10112
594	446	291	10112
587	451	300	10112
594	468	319	10112
545	425	227	10112
498	385	229	10112
528	420	232	10112
546	405	235	10112
543	435	248	10112
487	350	217	10112
504	414	259	10112
563	450	240	10112
553	446	264	10112
439	331	223	10112
464	365	239	10112
595	456	277	10112
583	446	284	10112
519	429	287	10112
570	443	288	10112
574	442	289	10112
598	469	312	10112
548	415	264	10112
516	432	265	10112
557	401	267	10112
547	426	269	10112
560	458	281	10112
524	425	307	10112
539	439	314	10112
372	310	213	10112
372	318	227	10112
457	376	272	10112
460	394	275	10112
485	394	295	10112
473	384	298	10112
585	484	361	10112
320	262	181	10112
316	259	192	10112
453	380	275	10112
472	389	300	10112
472	385	303	10112
464	401	323	10112
266	238	187	10112
513	391	251	10112
519	380	253	10112
411	361	253	10112
407	362	264	10112
312	272	222	10112
322	286	240	10112
248	215	182	10112
459	402	319	10112
584	485	355	10112
424	360	304	10112
78	61	52	10112
252	208	176	10112
226	197	144	10112
231	213	189	10112
170	153	142	10112
199	175	159	10112
537	417	290	10112
536	426	292	10112
33	24	21	10112
232	225	206	10112
228	203	191	10112
437	335	156	10113
458	338	167	10113
559	443	172	10113
556	426	177	10113
547	435	183	10113
457	349	158	10113
448	358	171	10113
470	412	175	10113
594	438	215	10113
585	466	226	10113
594	458	234	10113
581	454	241	10113
578	457	246	10113
571	454	250	10113
503	390	248	10113
501	404	256	10113
508	408	256	10113
570	474	177	10113
583	488	182	10113
582	484	183	10113
532	384	282	10113
531	385	283	10113
529	393	286	10113
357	283	207	10113
355	292	210	10113
482	331	35	10113
474	337	37	10113
479	327	38	10113
476	323	43	10113
514	355	67	10113
517	381	61	10113
525	378	64	10113
506	373	69	10113
510	376	69	10113
536	381	69	10113
549	408	73	10113
543	406	74	10113
556	416	76	10113
511	366	77	10113
546	398	80	10113
542	400	86	10113
559	416	88	10113
566	418	93	10113
575	435	87	10113
580	439	99	10113
586	438	106	10113
468	314	38	10113
468	300	45	10113
494	325	45	10113
471	360	62	10113
505	376	65	10113
473	342	67	10113
477	373	67	10113
470	367	72	10113
526	381	41	10113
515	383	41	10113
510	356	42	10113
518	377	44	10113
577	426	48	10113
403	285	136	10113
426	300	139	10113
394	285	147	10113
501	377	173	10113
504	385	173	10113
506	367	182	10113
494	383	183	10113
565	459	221	10113
518	362	29	10113
505	354	34	10113
505	347	136	10113
493	364	146	10113
521	368	147	10113
516	371	151	10113
503	368	153	10113
518	370	160	10113
516	361	162	10113
544	418	113	10113
537	435	120	10113
543	422	138	10113
465	358	104	10113
472	360	110	10113
470	361	114	10113
566	459	210	10113
579	470	210	10113
569	467	228	10113
576	477	234	10113
581	473	240	10113
576	358	93	10113
552	404	169	10113
546	399	76	10113
522	392	83	10113
515	390	86	10113
517	376	89	10113
521	384	89	10113
476	383	90	10113
553	403	90	10113
552	447	104	10113
542	397	107	10113
463	286	31	10113
480	311	50	10113
462	309	59	10113
485	290	34	10113
507	311	39	10113
475	295	42	10113
513	330	51	10113
543	390	56	10113
494	344	57	10113
530	383	61	10113
483	360	65	10113
511	363	66	10113
540	375	68	10113
519	379	69	10113
545	403	71	10113
509	356	72	10113
523	395	73	10113
526	377	74	10113
541	406	76	10113
476	277	41	10113
533	325	43	10113
543	332	49	10113
544	335	49	10113
551	343	59	10113
583	424	115	10113
594	427	131	10113
592	432	141	10113
596	453	146	10113
592	439	162	10113
472	367	98	10113
480	374	103	10113
481	382	103	10113
469	248	82	10113
495	259	83	10113
462	259	94	10113
466	257	97	10113
525	395	102	10113
555	429	104	10113
516	398	110	10113
561	420	113	10113
579	428	114	10113
497	380	117	10113
528	405	118	10113
577	450	121	10113
562	426	125	10113
565	438	125	10113
511	393	133	10113
560	435	135	10113
579	429	139	10113
519	390	111	10113
521	385	129	10113
530	393	146	10113
573	393	82	10113
546	374	85	10113
572	402	86	10113
582	394	89	10113
546	367	91	10113
547	364	97	10113
581	385	98	10113
436	332	115	10113
437	348	134	10113
415	336	137	10113
479	376	207	10113
560	420	231	10113
543	408	234	10113
543	439	249	10113
560	426	252	10113
559	453	252	10113
557	435	254	10113
440	346	157	10113
441	351	163	10113
450	359	167	10113
536	453	226	10113
388	334	191	10113
569	392	105	10113
568	355	123	10113
590	390	123	10113
583	372	130	10113
579	405	138	10113
422	364	194	10113
453	387	154	10113
262	227	211	10113
220	199	195	10113
137	124	117	10113
134	129	127	10113
167	157	153	10113
290	264	241	10113
590	450	293	10114
587	454	302	10114
599	460	303	10114
526	428	207	10114
538	451	214	10114
534	437	225	10114
560	452	225	10114
550	457	232	10114
568	454	233	10114
529	422	239	10114
574	458	241	10114
569	462	247	10114
409	326	169	10114
447	366	169	10114
501	425	158	10114
509	430	164	10114
519	438	170	10114
526	441	173	10114
483	372	215	10114
520	393	233	10114
526	408	252	10114
525	400	253	10114
585	435	278	10114
547	452	249	10114
560	444	264	10114
487	380	221	10114
485	379	254	10114
499	406	227	10114
548	428	244	10114
555	445	251	10114
577	459	254	10114
544	430	256	10114
563	425	259	10114
567	438	260	10114
589	449	261	10114
582	456	267	10114
583	456	268	10114
580	459	275	10114
585	475	277	10114
589	476	280	10114
595	450	285	10114
478	367	197	10114
515	403	201	10114
516	410	215	10114
524	408	216	10114
521	424	217	10114
526	427	229	10114
477	358	193	10114
[truncated: 37,006 more rows]

## Sheet: Venezuela 2015
519	387	273	1
531	399	291	1
524	370	263	1
547	384	266	1
574	441	287	1
594	454	294	1
573	452	295	1
586	445	304	1
544	403	308	1
542	395	297	1
526	392	300	1
534	386	298	1
562	389	297	1
537	384	308	1
563	402	302	1
598	417	331	1
584	400	300	1
592	433	328	1
572	382	292	1
592	424	335	1
545	402	232	1
557	382	218	1
574	402	239	1
531	377	233	1
544	401	243	1
527	391	234	1
547	383	231	1
522	373	227	1
542	397	232	1
524	379	238	1
536	382	214	1
523	375	231	1
548	399	229	1
537	343	218	1
517	376	229	1
569	397	261	1
564	385	253	1
595	402	262	1
588	412	265	1
549	387	246	1
546	374	251	1
572	403	255	1
573	440	284	1
579	430	261	1
487	343	252	1
500	331	238	1
495	350	256	1
489	312	218	1
484	333	246	1
412	291	148	1
419	312	151	1
415	315	172	1
416	311	142	1
404	310	137	1
439	358	161	1
439	361	162	1
485	361	186	1
488	345	197	1
467	312	157	1
558	421	251	1
547	376	242	1
557	378	255	1
561	370	232	1
450	298	181	1
453	267	163	1
450	297	181	1
375	313	153	1
430	344	170	1
212	195	34	1
451	295	161	2
456	312	187	2
425	271	166	2
465	335	210	2
469	330	214	2
472	350	220	2
435	299	194	2
531	375	289	2
561	371	283	2
560	401	307	2
552	359	280	2
540	368	291	2
557	384	301	2
552	363	261	2
516	332	258	2
555	366	287	2
565	377	277	2
591	386	291	2
553	335	246	2
549	374	239	2
579	378	265	2
578	384	247	2
579	406	276	2
547	367	241	2
549	361	245	2
569	380	258	2
500	335	227	2
501	384	322	2
517	398	338	2
496	361	289	2
495	353	278	2
512	371	309	2
536	394	312	2
481	313	220	2
503	321	234	2
492	334	240	2
525	369	281	2
509	337	249	2
595	407	272	2
497	333	241	2
496	328	224	2
500	341	255	2
489	325	239	2
522	340	236	2
496	312	206	2
507	342	244	2
496	332	241	2
500	341	246	2
590	388	283	2
595	381	275	2
522	336	233	2
492	331	243	2
588	394	268	2
496	314	225	2
593	384	281	2
471	320	228	2
376	234	176	2
510	337	267	2
543	323	259	2
533	330	247	2
542	343	276	2
542	337	286	2
552	333	268	2
523	311	250	2
510	343	260	2
510	317	256	2
541	341	261	2
551	313	237	2
575	372	289	2
465	331	231	2
463	323	242	2
459	319	233	2
434	309	232	2
571	356	273	2
585	360	277	2
561	343	242	2
545	315	236	2
584	362	261	2
589	355	263	2
593	405	323	2
588	412	339	2
589	379	297	2
576	393	311	2
599	398	320	2
594	398	307	2
586	357	276	2
582	378	305	2
563	363	290	2
580	382	300	2
515	379	285	2
514	382	275	2
515	377	278	2
500	372	270	2
554	443	324	2
343	275	215	2
352	279	219	2
473	372	264	2
462	367	278	2
577	337	134	3
507	318	126	3
495	299	117	3
507	334	126	3
561	363	129	3
530	311	121	3
542	331	118	3
540	349	113	3
569	349	120	3
577	376	131	3
571	362	118	3
553	345	128	3
437	257	75	3
532	351	154	3
547	289	130	3
526	294	150	3
590	352	186	3
588	320	169	3
584	342	177	3
545	369	213	3
547	368	183	3
549	389	218	3
505	316	112	3
506	288	123	3
505	306	120	3
514	296	94	3
532	309	117	3
512	308	105	3
552	365	135	3
542	356	193	3
532	324	175	3
541	360	187	3
502	342	191	3
428	294	45	3
505	371	247	4
512	391	274	4
509	357	241	4
507	383	238	4
516	346	227	4
510	364	248	4
528	364	250	4
372	248	169	4
370	260	170	4
529	373	205	4
518	374	188	4
522	380	210	4
553	388	214	4
535	393	184	4
553	399	210	4
555	394	206	4
540	378	216	4
472	362	187	4
485	373	174	4
398	300	158	4
411	287	157	4
303	204	104	4
303	210	87	4
462	344	170	4
512	380	254	4
516	381	257	4
515	363	233	4
523	377	258	4
548	388	267	4
548	401	261	4
567	417	278	4
438	321	185	4
429	306	167	4
457	335	188	4
566	418	247	4
537	360	211	4
554	396	240	4
541	401	229	4
570	394	239	4
570	420	250	4
537	401	224	4
559	391	225	4
319	234	161	4
317	243	182	4
531	390	251	4
526	381	256	4
469	326	207	4
496	326	218	4
474	336	221	4
502	360	224	4
501	357	245	4
531	404	252	4
504	396	253	4
539	400	267	4
503	381	229	4
502	371	248	4
476	357	238	4
478	355	219	4
476	360	236	4
497	335	202	4
589	443	263	4
505	364	207	4
529	393	222	4
548	381	204	4
548	395	217	4
542	401	217	4
538	361	205	4
500	363	205	4
487	356	205	4
531	391	260	4
522	406	273	4
533	424	271	4
525	397	252	4
515	392	265	4
318	247	154	4
320	246	151	4
331	238	151	4
333	241	163	4
501	370	232	4
480	358	238	4
504	384	249	4
512	382	222	4
495	368	229	4
487	369	230	4
539	387	244	4
575	407	241	4
576	410	252	4
580	391	234	4
556	368	214	4
571	403	232	4
577	411	285	4
581	415	284	4
570	418	295	4
584	432	306	4
594	441	302	4
422	286	173	4
423	322	208	4
426	314	223	4
516	374	251	4
506	363	219	4
523	358	191	4
511	370	237	4
501	310	199	4
515	377	235	4
492	331	228	4
497	338	216	4
535	372	235	4
511	367	237	4
582	407	254	4
467	344	244	4
483	358	251	4
454	309	198	4
446	305	203	4
450	306	199	4
446	308	195	4
417	257	175	4
415	298	180	4
395	264	175	4
474	314	185	4
488	319	181	4
483	351	219	4
489	331	206	4
456	288	184	4
474	327	214	4
317	235	172	4
316	238	174	4
383	299	170	4
383	289	165	4
239	176	73	4
480	373	208	4
504	333	170	4
534	378	197	4
510	341	192	4
535	366	210	4
532	355	195	4
534	359	196	4
448	334	176	4
283	179	77	4
209	173	93	4
159	111	52	4
495	393	193	4
264	201	77	4
434	324	90	4
572	411	249	4
567	409	259	4
500	358	241	5
494	352	227	5
490	344	227	5
496	344	215	5
505	366	224	5
504	354	232	5
493	328	195	5
495	326	208	5
488	341	222	5
504	356	232	5
566	389	228	5
575	376	214	5
511	334	190	5
519	336	181	5
539	334	189	5
558	361	220	5
541	380	209	5
541	365	189	5
568	390	227	5
535	375	231	5
556	406	252	5
529	336	191	5
566	373	222	5
575	399	165	5
588	413	160	5
566	414	162	5
573	431	169	5
554	390	146	5
532	415	167	5
528	392	158	5
498	389	175	5
504	365	129	5
497	356	127	5
503	338	114	5
472	330	115	5
525	380	121	5
590	410	146	5
589	401	141	5
527	360	141	5
538	352	130	5
517	366	133	5
525	374	129	5
540	393	153	5
447	307	108	5
541	404	230	5
536	398	220	5
541	384	194	5
536	407	212	5
549	415	213	5
528	328	149	5
543	352	133	5
583	364	160	5
558	428	205	5
565	402	194	5
579	438	188	5
386	329	49	5
384	317	47	5
436	340	122	5
440	325	115	5
422	325	65	5
416	329	48	5
555	364	208	5
547	365	218	5
570	381	229	5
564	370	211	5
545	389	215	6
533	386	226	6
548	387	220	6
538	381	203	6
547	393	209	6
537	377	209	6
532	367	213	6
435	305	177	6
529	377	267	6
557	414	281	6
566	387	245	6
529	354	235	6
555	409	267	6
537	386	233	6
570	399	264	6
540	380	240	6
585	415	286	6
558	398	262	6
575	415	267	6
566	405	272	6
546	370	246	6
561	376	250	6
587	420	263	6
579	440	299	6
572	408	266	6
584	426	272	6
568	403	251	6
565	398	249	6
501	337	220	6
493	355	234	6
528	395	246	6
577	391	271	6
574	397	280	6
535	357	258	6
556	372	259	6
552	394	282	6
569	398	294	6
591	424	299	6
566	396	287	6
575	403	279	6
537	382	269	6
528	377	274	6
527	373	277	6
550	361	264	6
545	365	265	6
537	380	262	6
550	364	271	6
527	348	260	6
482	321	232	6
522	396	201	6
529	372	188	6
524	403	209	6
539	407	199	6
509	349	182	6
372	300	195	6
389	313	210	6
432	345	233	6
424	333	223	6
440	346	152	6
490	353	281	6
475	349	273	6
476	354	282	6
532	392	293	6
278	223	104	6
492	337	148	7
510	370	183	7
508	362	161	7
516	376	183	7
486	356	162	7
522	355	176	7
498	386	197	7
475	349	164	7
502	381	190	7
498	399	230	7
553	382	195	7
419	316	139	7
421	311	157	7
419	312	122	7
491	348	209	7
484	338	178	7
359	243	93	7
381	252	104	7
414	306	127	7
404	271	112	7
452	337	142	7
453	313	142	7
437	293	129	7
472	330	142	7
523	394	155	7
530	359	152	7
510	339	146	7
563	370	222	7
569	377	226	7
550	379	220	7
557	383	228	7
502	339	207	7
587	408	243	7
555	378	233	7
530	366	211	7
593	408	249	7
557	374	214	7
595	400	248	7
510	352	218	7
553	386	262	7
544	383	266	7
515	345	248	7
537	385	277	7
504	378	273	7
545	398	280	7
533	373	257	7
552	402	278	7
520	372	262	7
557	399	292	7
573	385	253	7
574	379	249	7
569	380	249	7
593	413	273	7
581	402	263	7
563	368	262	7
471	349	216	7
468	341	213	7
487	352	218	7
528	369	250	7
525	397	256	7
464	303	191	7
448	293	194	7
454	303	189	7
436	300	189	7
537	381	262	7
539	346	253	7
541	378	278	7
552	397	286	7
560	381	265	7
556	378	276	7
559	399	283	7
531	363	268	7
522	342	225	7
529	359	224	7
540	377	245	7
534	354	223	7
521	364	241	7
531	384	233	7
568	408	239	7
570	409	227	7
568	378	216	7
577	398	248	7
569	424	285	7
573	421	291	7
582	418	277	7
555	407	233	7
548	413	249	7
530	381	235	7
555	397	238	7
567	445	290	7
524	397	240	7
562	413	243	7
554	422	251	7
535	387	220	7
559	423	246	7
576	447	285	7
564	417	274	7
580	424	278	7
560	429	281	7
598	422	290	7
593	456	289	7
552	433	289	7
510	389	230	7
518	416	224	7
494	387	228	7
538	389	270	7
520	373	260	7
541	375	257	7
543	355	248	7
548	383	262	7
555	405	313	7
454	305	142	7
458	330	149	7
443	308	140	7
496	363	155	7
523	384	183	7
518	347	176	7
515	374	166	7
513	344	171	7
511	345	159	7
558	402	229	7
560	417	269	7
521	382	228	7
549	407	248	7
537	383	241	7
562	397	267	7
523	362	218	7
546	401	247	7
454	327	199	7
422	280	108	7
458	286	162	7
335	280	165	7
329	274	163	7
503	374	229	7
507	391	228	7
498	372	243	7
519	376	204	7
517	344	203	7
513	320	210	7
485	297	182	7
471	295	172	7
313	261	82	7
515	441	253	7
497	419	234	7
458	364	135	7
412	318	116	7
315	270	94	7
597	459	106	7
313	254	103	7
386	326	71	7
508	373	280	7
501	370	258	7
494	357	242	7
530	385	259	7
535	336	183	8
542	356	181	8
528	344	196	8
514	330	171	8
500	357	272	8
495	359	256	8
497	347	264	8
503	366	255	8
527	354	258	8
511	339	240	8
516	350	237	8
501	323	226	8
501	347	252	8
504	339	224	8
512	330	212	8
493	323	204	8
506	332	234	8
507	341	222	8
487	319	216	8
496	334	224	8
490	310	209	8
494	344	237	8
489	313	220	8
504	332	198	8
483	302	215	8
538	333	228	8
462	344	222	8
471	357	259	8
459	357	254	8
522	390	285	8
522	373	154	8
488	360	169	8
496	363	167	8
489	352	157	8
519	389	191	8
495	354	142	8
514	355	158	8
577	399	174	8
430	325	93	8
420	279	95	8
426	316	104	8
501	344	160	8
496	354	176	8
503	340	132	8
502	349	157	8
520	365	171	8
486	334	148	8
575	422	205	8
544	397	222	8
539	371	219	8
550	391	234	8
522	373	236	8
532	388	239	8
482	356	215	8
571	428	280	8
578	401	248	8
551	419	278	8
558	366	245	8
558	381	256	8
541	349	221	8
507	335	186	8
515	367	212	8
526	364	195	8
324	202	127	8
321	220	116	8
511	361	229	8
520	360	244	8
517	362	252	8
497	382	265	8
503	360	243	8
520	376	234	8
530	373	240	8
522	375	229	8
531	369	225	8
510	403	233	8
512	400	232	8
522	374	264	8
556	416	303	8
531	396	271	8
541	402	290	8
538	404	287	8
571	420	298	8
490	368	196	8
491	348	175	8
503	362	212	8
480	342	180	8
479	314	160	8
546	383	193	8
499	360	193	8
473	333	170	8
491	356	192	8
524	345	199	8
492	321	186	8
563	400	214	8
532	366	206	8
509	346	185	8
554	359	193	8
540	374	203	8
540	375	220	8
543	373	231	8
538	359	219	8
501	333	186	8
570	371	226	8
574	367	215	8
565	370	224	8
560	389	247	8
524	370	208	8
550	372	214	8
563	372	182	8
588	385	204	8
538	381	250	8
542	377	259	8
543	390	254	8
550	395	270	8
572	415	284	8
575	411	285	8
431	336	251	8
426	350	244	8
523	370	152	8
512	349	131	8
509	361	146	8
535	382	139	8
423	315	156	8
430	287	140	8
440	318	174	8
562	387	192	8
467	357	175	8
451	320	148	8
489	356	139	8
555	382	170	8
575	400	168	8
555	371	166	8
599	432	174	8
564	409	221	8
570	401	212	8
569	425	246	8
573	436	239	8
537	433	288	8
536	432	279	8
544	409	275	8
536	424	265	8
542	430	267	8
478	375	231	8
509	374	215	8
506	355	199	8
519	391	236	8
516	359	208	8
526	426	251	8
510	328	222	8
510	321	226	8
512	330	216	8
505	331	223	8
520	357	250	8
539	410	288	8
556	412	296	8
259	194	73	8
314	219	36	8
433	336	217	8
315	267	123	8
312	269	127	8
392	252	115	8
398	251	116	8
378	298	167	8
397	305	146	8
472	343	152	8
460	336	135	8
282	215	50	8
244	188	14	8
429	337	92	8
93	72	18	8
170	136	16	8
587	403	280	9
584	362	270	9
596	381	261	9
595	406	271	9
575	396	274	9
563	385	250	9
576	389	252	9
536	360	235	9
522	320	218	9
512	312	202	9
523	313	210	9
529	309	216	9
492	301	201	9
561	371	263	9
552	389	269	9
497	352	256	9
536	372	237	9
564	335	241	9
556	369	240	9
543	388	280	9
493	325	224	9
555	377	267	9
505	338	236	9
539	358	261	9
512	326	208	9
470	317	228	9
530	379	256	9
546	410	279	9
558	407	252	9
515	350	256	9
507	357	276	9
521	356	282	9
517	366	284	9
488	324	245	9
501	392	148	9
328	239	131	9
339	238	120	9
564	455	276	9
343	259	154	9
326	255	146	9
320	264	151	9
225	163	63	9
504	341	152	10
470	297	124	10
488	297	126	10
487	317	125	10
487	292	118	10
595	402	177	10
571	391	177	10
569	414	179	10
550	371	168	10
503	344	140	10
499	379	145	10
509	362	117	10
525	387	133	10
557	359	146	10
564	388	165	10
570	370	164	10
555	347	135	10
573	384	146	10
575	419	161	10
512	324	148	10
522	367	142	10
514	307	145	10
504	337	142	10
481	343	178	10
479	338	171	10
488	353	163	10
489	337	155	10
577	394	205	10
582	400	229	10
567	406	237	10
573	414	238	10
594	421	244	10
580	446	281	10
582	421	258	10
555	379	231	10
545	415	237	10
547	394	217	10
548	407	238	10
522	346	196	10
524	368	211	10
519	329	181	10
529	380	211	10
504	310	169	10
539	369	209	10
542	361	193	10
547	384	215	10
599	369	217	10
567	389	222	10
559	366	196	10
585	414	232	10
562	397	220	10
394	276	156	10
399	297	175	10
415	288	162	10
571	389	230	10
576	395	253	10
585	419	265	10
582	411	246	10
534	373	251	10
450	345	227	10
440	319	175	10
450	332	214	10
455	351	232	10
457	317	196	10
545	393	247	10
554	425	262	10
567	433	257	10
567	434	286	10
569	420	251	10
600	432	271	10
317	207	136	10
324	214	147	10
569	366	205	10
554	376	213	10
510	346	212	10
508	326	177	10
456	290	167	10
500	316	175	10
522	334	189	10
556	379	195	10
542	370	189	10
533	350	195	10
490	330	175	10
556	381	203	10
546	343	184	10
555	376	216	10
560	369	186	10
484	325	195	10
551	367	211	10
533	355	197	10
487	348	210	10
547	376	210	10
534	359	211	10
548	376	193	10
551	394	213	10
460	313	174	10
468	296	211	10
474	334	216	10
471	321	212	10
566	379	206	10
562	353	204	10
575	373	231	10
551	345	190	10
523	384	245	10
527	368	237	10
510	382	221	10
500	365	247	10
504	366	212	10
548	394	243	10
485	344	209	10
485	342	202	10
501	365	220	10
494	334	207	10
500	369	221	10
522	374	247	10
582	441	284	10
571	427	287	10
577	437	289	10
593	454	305	10
591	418	170	10
590	417	169	10
575	425	163	10
595	431	153	10
595	434	155	10
517	352	143	10
565	370	176	10
552	395	167	10
567	393	198	10
571	385	190	10
536	338	196	10
543	356	192	10
530	336	185	10
503	352	230	10
494	330	214	10
506	366	247	10
526	391	255	10
518	369	229	10
513	350	230	10
588	404	275	10
541	386	218	10
527	354	221	10
530	356	204	10
303	188	111	10
299	189	102	10
458	287	182	10
447	304	202	10
515	359	199	10
575	389	231	10
548	381	224	10
524	340	200	10
557	393	240	10
567	383	247	10
543	391	240	10
573	402	266	10
505	333	202	10
506	335	187	10
499	361	226	10
482	329	197	10
497	359	206	10
500	347	195	10
481	343	201	10
594	444	266	10
567	430	280	10
594	452	294	10
564	426	281	10
574	438	272	10
583	442	290	10
477	347	229	10
481	347	217	10
469	336	216	10
481	350	205	10
494	372	222	10
483	361	201	10
485	339	191	10
480	363	203	10
578	425	253	10
548	409	189	10
527	384	184	10
519	387	182	10
545	399	202	10
549	399	196	10
571	390	169	10
573	426	178	10
566	367	160	10
568	402	201	10
552	378	182	10
472	317	131	10
458	298	132	10
462	338	174	10
469	349	178	10
526	385	183	10
518	371	180	10
493	332	140	10
524	361	177	10
502	370	183	10
554	371	167	10
506	379	149	10
484	347	150	10
544	394	202	10
556	392	191	10
545	391	203	10
555	394	206	10
524	373	185	10
550	384	201	10
577	414	229	10
543	391	182	10
553	397	176	10
571	406	194	10
569	409	181	10
548	418	190	10
455	375	240	10
444	298	178	10
453	278	165	10
493	332	169	10
522	329	185	10
491	336	173	10
498	336	177	10
507	336	170	10
500	338	172	10
555	378	226	10
472	345	198	10
479	349	199	10
472	336	201	10
533	395	252	10
541	382	246	10
509	355	197	10
533	406	243	10
524	372	225	10
588	418	270	10
479	366	178	10
482	371	179	10
485	356	171	10
496	352	164	10
350	271	167	10
341	260	137	10
510	393	198	10
494	371	179	10
499	366	180	10
499	366	182	10
533	373	169	10
525	378	162	10
550	397	169	10
521	377	159	10
526	351	156	10
533	391	162	10
572	386	207	10
588	425	218	10
585	414	204	10
568	424	214	10
506	358	156	10
498	350	180	10
491	341	142	10
493	341	160	10
480	341	161	10
548	374	186	10
548	427	299	10
546	396	289	10
546	407	285	10
541	430	294	10
530	396	292	10
590	449	307	10
537	424	268	10
542	394	251	10
554	404	242	10
545	395	235	10
483	348	179	10
491	349	197	10
499	355	190	10
572	428	217	10
574	410	209	10
578	445	258	10
575	424	250	10
557	409	220	10
573	415	240	10
574	422	256	10
578	418	178	10
577	412	195	10
586	409	198	10
577	410	201	10
585	426	192	10
418	314	137	10
419	320	133	10
504	374	241	10
500	385	253	10
498	371	241	10
475	359	226	10
419	311	217	10
424	311	220	10
429	309	235	10
470	311	181	10
489	291	184	10
481	292	185	10
493	298	178	10
457	282	172	10
406	307	212	10
410	320	233	10
439	325	214	10
432	334	227	10
446	343	224	10
550	351	200	10
543	361	194	10
571	428	304	10
589	450	334	10
492	338	215	10
544	375	242	10
510	358	211	10
508	385	249	10
504	367	229	10
506	349	218	10
531	376	249	10
518	396	266	10
530	373	248	10
556	391	232	10
591	428	240	10
572	413	241	10
594	444	242	10
586	402	222	10
556	383	212	10
585	403	232	10
584	411	228	10
466	331	172	10
457	320	162	10
464	325	164	10
576	433	284	10
597	455	294	10
598	456	277	10
554	421	276	10
486	369	229	10
467	368	237	10
464	364	191	10
473	362	192	10
471	374	198	10
470	367	178	10
563	406	169	10
560	347	143	10
553	379	150	10
542	367	155	10
552	372	161	10
531	359	142	10
488	316	140	10
495	383	218	10
515	380	221	10
539	356	153	10
536	355	134	10
549	370	162	10
517	328	133	10
530	368	167	10
546	367	143	10
488	306	163	10
484	329	191	10
503	330	182	10
488	334	187	10
490	332	200	10
518	352	205	10
440	344	202	10
436	338	210	10
437	351	226	10
463	344	243	10
453	344	250	10
462	351	239	10
420	330	234	10
573	392	226	10
570	415	232	10
572	411	238	10
530	366	219	10
525	364	184	10
502	334	145	10
519	366	185	10
484	338	153	10
552	365	173	10
553	387	184	10
542	365	158	10
515	343	172	10
526	385	193	10
534	365	174	10
490	316	153	10
537	417	224	10
533	375	185	10
524	388	192	10
547	410	199	10
542	399	197	10
553	424	215	10
535	398	192	10
600	452	225	10
597	437	200	10
592	427	214	10
582	419	211	10
446	341	203	10
445	337	181	10
454	356	182	10
498	337	185	10
506	339	191	10
485	342	174	10
500	324	160	10
483	311	155	10
592	432	275	10
574	417	252	10
576	419	245	10
549	402	237	10
567	384	239	10
565	398	266	10
513	407	241	10
507	397	222	10
507	371	189	10
500	363	168	10
504	370	191	10
526	354	176	10
578	408	185	10
597	430	201	10
574	394	198	10
596	417	189	10
589	426	192	10
566	422	205	10
524	382	169	10
520	374	171	10
511	361	179	10
491	336	179	10
535	397	216	10
529	412	216	10
527	375	171	10
542	401	211	10
548	378	189	10
493	356	151	10
535	359	213	10
521	368	211	10
538	406	213	10
535	374	226	10
481	350	163	10
485	354	149	10
505	368	190	10
558	383	207	10
557	413	206	10
559	379	181	10
549	431	201	10
520	382	198	10
559	392	199	10
526	374	185	10
497	369	195	10
512	368	173	10
516	381	176	10
378	282	128	10
365	259	128	10
503	376	183	10
509	388	199	10
510	403	211	10
502	378	202	10
557	396	188	10
561	418	215	10
567	405	212	10
576	395	191	10
537	326	143	10
533	363	141	10
124	59	16	10
454	304	92	10
458	300	80	10
456	279	100	10
584	202	43	10
589	375	168	10
578	347	157	10
579	365	169	10
582	380	162	10
586	382	167	10
585	371	164	10
576	348	170	10
418	278	123	10
323	195	33	10
319	197	30	10
567	380	166	10
573	396	192	10
451	299	115	10
436	299	104	10
454	292	114	10
481	331	107	10
483	326	99	10
500	360	105	10
543	431	243	10
554	407	229	10
362	273	145	10
363	273	153	10
420	302	153	10
421	285	124	10
431	309	141	10
552	372	172	10
527	393	215	10
500	372	152	10
494	371	158	10
430	345	161	10
480	365	185	10
434	342	162	10
319	267	163	10
543	385	136	10
555	409	142	10
505	321	159	10
496	321	142	10
449	344	160	10
453	348	156	10
438	327	144	10
405	307	126	10
398	304	172	10
391	298	169	10
409	307	152	10
441	287	93	10
349	220	90	10
355	237	98	10
453	339	190	10
451	321	167	10
449	309	164	10
398	291	124	10
528	383	175	10
527	383	181	10
532	371	171	10
467	332	171	10
474	365	179	10
389	334	225	10
399	341	211	10
556	406	245	10
569	417	237	10
577	393	223	10
572	422	244	10
575	426	265	10
570	388	221	10
561	412	235	10
574	397	232	10
551	397	222	10
349	225	81	10
361	268	140	10
546	354	131	10
551	353	135	10
545	361	129	10
532	333	124	10
359	284	165	10
375	294	149	10
481	350	89	10
438	324	106	10
360	287	88	10
373	287	100	10
409	318	151	10
176	121	36	10
332	267	144	10
384	291	171	10
328	235	97	10
336	261	80	10
306	229	90	10
296	236	111	10
256	204	110	10
504	313	124	10
199	161	36	10
312	220	91	10
462	346	127	10
459	357	140	10
389	284	123	10
416	300	45	10
568	394	231	10
560	400	257	10
525	353	196	10
355	226	110	10
351	224	109	10
262	202	31	10
209	136	51	10
275	185	45	10
152	100	38	10
191	137	33	10
308	219	101	10
272	199	51	10
359	259	83	10
270	204	52	10
267	215	62	10
148	117	41	10
201	133	77	10
267	176	104	10
368	255	128	10
455	307	132	10
403	309	118	10
449	326	188	10
441	294	164	10
428	350	41	10
424	318	39	10
410	311	52	10
588	431	67	10
580	449	56	10
119	94	14	10
222	166	39	10
107	86	14	10
524	388	192	11
516	371	208	11
524	397	221	11
512	369	189	11
532	416	215	11
507	366	217	11
486	337	187	11
495	367	201	11
482	343	188	11
475	351	191	11
501	350	177	11
476	349	178	11
539	401	214	11
413	297	171	11
411	301	154	11
404	292	173	11
585	382	203	11
584	394	194	11
584	418	218	11
554	368	183	11
576	394	212	11
506	371	188	11
558	405	223	11
569	421	201	11
547	403	213	11
498	367	188	11
492	362	200	11
493	353	187	11
515	368	192	11
504	369	204	11
479	357	167	11
487	355	177	11
480	365	195	11
495	369	181	11
470	368	175	11
590	460	240	11
501	382	177	11
525	399	187	11
519	377	183	11
514	379	177	11
523	404	197	11
486	373	172	11
357	244	125	11
544	396	222	11
547	402	225	11
551	410	210	11
475	352	210	11
481	329	177	11
494	359	186	11
471	356	206	11
489	374	217	11
538	399	240	11
558	403	204	11
539	378	194	11
558	403	214	11
539	390	196	11
571	425	228	11
520	376	201	11
528	401	225	11
576	435	214	11
533	374	203	11
574	396	185	11
557	417	209	11
581	426	207	11
579	424	246	11
590	430	256	11
587	423	242	11
587	442	256	11
535	426	187	11
542	436	189	11
543	415	178	11
539	415	147	11
529	393	154	11
534	378	163	11
540	374	151	11
498	346	183	11
524	400	238	11
537	398	233	11
526	373	221	11
518	357	209	11
580	371	214	11
492	336	179	11
481	345	174	11
501	355	188	11
485	358	184	11
493	353	174	11
495	381	187	11
487	359	174	11
484	355	166	11
491	352	177	11
489	361	173	11
498	364	187	11
528	329	139	11
527	336	127	11
524	333	113	11
527	351	140	11
512	320	140	11
444	313	129	11
573	398	161	11
583	413	153	11
572	395	163	11
563	374	132	11
557	405	183	11
557	410	174	11
553	402	192	11
538	403	192	11
458	335	171	11
450	345	165	11
460	350	169	11
424	304	158	11
506	388	188	11
509	406	197	11
490	395	191	11
479	363	176	11
450	327	158	11
448	301	128	11
458	308	151	11
442	294	130	11
216	167	53	11
312	214	82	11
305	249	123	11
301	247	103	11
426	338	111	11
476	373	135	11
465	360	144	11
464	346	200	11
468	353	198	11
391	308	193	11
306	216	84	11
440	341	130	11
367	272	108	11
295	232	96	11
256	185	88	11
289	243	122	11
469	347	144	11
478	351	144	11
488	348	147	11
284	222	78	11
343	263	112	11
333	239	114	11
300	242	47	11
127	99	32	11
209	164	52	11
312	219	112	11
300	246	113	11
317	266	135	11
179	125	47	11
266	231	69	11
226	179	63	11
159	121	44	11
394	335	142	11
160	129	68	11
363	301	86	11
343	276	37	11
508	371	178	12
492	328	172	12
434	288	133	12
438	293	129	12
429	302	120	12
477	329	123	12
480	323	131	12
453	310	104	12
523	333	110	12
539	365	113	12
529	361	139	12
531	342	130	12
542	359	121	12
576	412	158	12
581	424	159	12
596	442	158	12
503	361	121	12
514	364	136	12
507	383	158	12
548	398	153	12
538	347	120	12
515	372	144	12
526	351	150	12
551	387	145	12
582	370	154	12
499	359	161	12
497	349	143	12
499	371	159	12
497	365	152	12
530	385	172	12
530	363	161	12
526	385	190	12
515	381	175	12
522	371	174	12
400	290	87	12
402	257	84	12
412	281	100	12
545	419	188	12
567	415	175	12
571	418	191	12
590	425	192	12
578	401	208	12
567	426	221	12
573	394	204	12
575	425	126	12
574	421	129	12
575	394	113	12
522	391	129	12
512	383	115	12
545	378	128	12
528	366	103	12
546	378	124	12
511	349	103	12
543	386	148	12
574	439	168	12
392	272	139	12
397	249	115	12
419	274	124	12
555	371	162	12
552	328	135	12
544	328	135	12
543	339	152	12
559	329	136	12
493	346	245	12
502	368	265	12
511	365	253	12
512	360	255	12
535	369	250	12
480	342	110	12
465	314	107	12
528	344	120	12
525	344	123	12
532	361	161	12
493	308	119	12
497	352	114	12
507	356	137	12
567	420	176	12
594	426	149	12
548	396	165	12
541	384	151	12
579	410	146	12
588	425	162	12
596	405	150	12
590	420	175	12
573	399	155	12
470	341	134	12
487	370	154	12
490	356	152	12
494	371	149	12
495	372	152	12
534	384	139	12
540	382	143	12
527	263	100	12
582	379	181	12
590	382	176	12
598	408	218	12
395	285	141	12
390	286	119	12
464	307	108	12
516	388	108	12
518	377	121	12
593	424	142	12
589	436	151	12
591	438	140	12
510	365	145	12
506	368	134	12
505	339	145	12
505	359	119	12
550	395	146	12
575	401	151	12
551	402	158	12
552	395	162	12
546	384	145	12
546	405	165	12
468	342	149	12
554	371	165	12
501	355	163	12
556	375	141	12
514	363	168	12
499	318	137	12
550	411	180	12
558	399	195	12
482	350	157	12
460	327	102	12
462	318	86	12
465	336	102	12
534	375	154	12
528	364	179	12
523	390	183	12
565	381	168	12
503	361	209	12
510	397	216	12
512	376	221	12
512	367	205	12
509	340	173	12
462	328	153	12
466	314	139	12
561	380	224	12
548	402	238	12
531	337	162	12
545	355	169	12
521	349	165	12
537	345	176	12
515	364	188	12
508	375	170	12
597	438	234	12
567	411	215	12
561	397	196	12
600	400	193	12
565	439	250	12
400	294	126	12
402	308	109	12
418	298	127	12
364	282	124	12
369	275	128	12
546	439	200	12
533	409	162	12
538	378	159	12
529	378	131	12
583	439	171	12
320	237	114	12
331	234	101	12
496	395	139	12
456	372	138	12
502	350	104	12
549	427	149	12
313	261	71	12
588	389	157	12
599	432	191	12
538	433	185	12
525	426	179	12
378	306	88	12
380	270	67	12
274	199	51	12
301	236	80	12
305	231	96	12
327	255	121	12
320	238	82	12
412	309	53	12
298	242	95	12
278	225	38	12
205	160	30	12
246	179	49	12
503	368	137	12
476	348	146	12
422	271	111	12
443	318	150	12
438	385	48	12
392	321	43	12
342	260	56	12
233	187	42	12
266	180	42	12
336	268	69	12
199	178	8	12
463	309	177	13
454	303	173	13
549	355	233	13
549	351	225	13
565	412	274	13
475	392	257	13
475	350	217	13
437	323	189	13
565	413	234	13
571	402	226	13
564	394	233	13
566	400	215	13
579	403	235	13
589	457	260	13
483	352	156	13
493	354	148	13
486	349	147	13
570	455	319	13
565	450	314	13
585	456	308	13
521	354	124	13
524	352	104	13
522	355	134	13
345	252	90	13
342	240	76	13
486	292	252	13
499	302	269	13
491	302	268	13
496	304	276	13
522	313	253	13
569	356	289	13
574	380	316	13
520	315	262	13
560	369	316	13
552	358	293	13
528	354	287	13
551	368	311	13
546	354	291	13
555	371	304	13
585	366	300	13
529	332	281	13
520	344	293	13
571	373	316	13
484	330	197	13
470	318	190	13
491	364	216	13
473	327	196	13
461	324	211	13
458	266	239	13
463	256	230	13
468	260	221	13
490	345	289	13
484	300	251	13
498	325	282	13
486	321	269	13
516	345	290	13
527	326	303	13
532	343	308	13
541	327	296	13
534	320	289	13
557	347	308	13
597	383	212	13
579	363	212	13
491	333	192	13
526	367	234	13
502	340	209	13
523	343	207	13
525	394	250	13
525	313	286	13
535	318	288	13
526	334	200	13
505	320	204	13
521	318	189	13
536	333	205	13
519	333	196	13
535	337	211	13
499	315	203	13
461	327	243	13
450	305	216	13
453	330	231	13
449	328	232	13
517	331	223	13
525	361	245	13
542	372	242	13
525	384	211	13
514	368	219	13
519	384	230	13
493	364	216	13
524	382	237	13
550	412	242	13
582	387	236	13
575	304	233	13
541	356	294	13
553	359	298	13
560	369	286	13
506	331	275	13
534	348	290	13
516	336	269	13
547	348	278	13
546	376	313	13
555	379	305	13
477	278	233	13
475	269	238	13
470	280	237	13
486	270	237	13
485	251	227	13
499	258	232	13
544	330	277	13
524	323	283	13
571	369	324	13
523	291	257	13
524	331	280	13
511	323	278	13
532	318	278	13
516	332	268	13
570	329	281	13
516	314	262	13
535	356	304	13
505	312	262	13
558	323	282	13
504	266	231	13
527	287	236	13
522	275	241	13
518	282	239	13
534	253	218	13
530	342	235	13
530	333	260	13
521	340	218	13
529	361	253	13
525	347	252	13
510	332	235	13
522	367	277	13
523	347	267	13
522	379	298	13
503	253	160	13
499	265	155	13
504	258	159	13
519	264	174	13
558	351	267	13
535	352	245	13
574	382	271	13
549	361	275	13
592	406	306	13
529	348	260	13
564	356	256	13
535	335	257	13
526	344	260	13
582	379	286	13
584	405	290	13
574	388	284	13
563	374	280	13
467	312	222	13
489	336	212	13
485	321	204	13
487	338	217	13
505	337	199	13
520	315	242	13
509	319	245	13
488	308	243	13
504	319	233	13
505	302	225	13
513	316	245	13
524	323	245	13
581	354	268	13
420	298	202	13
424	315	221	13
438	326	210	13
591	437	223	13
571	417	196	13
581	414	211	13
571	405	203	13
574	386	203	13
589	430	213	13
551	388	197	13
504	377	232	13
504	350	226	13
531	388	253	13
302	238	130	13
304	235	133	13
401	327	170	13
588	369	225	13
562	354	208	13
582	347	221	13
565	328	199	13
554	345	186	13
575	387	227	13
496	384	210	13
326	255	164	13
319	243	147	13
197	122	23	13
188	141	19	13
83	57	6	13
532	358	158	14
528	375	180	14
517	384	174	14
513	355	227	14
512	384	239	14
538	398	224	14
542	400	232	14
535	386	239	14
503	366	235	14
542	404	235	14
537	386	232	14
504	355	210	14
404	290	160	14
419	309	182	14
509	400	287	14
495	364	253	14
493	370	258	14
494	384	271	14
431	297	167	14
424	297	150	14
377	278	147	14
505	367	170	14
462	335	160	14
545	368	192	14
576	420	218	14
581	395	209	14
572	396	205	14
512	376	194	14
577	390	211	14
581	426	230	14
541	396	223	14
515	355	196	14
531	373	197	14
532	377	206	14
581	432	244	14
[truncated: 38,546 more rows]

## Sheet: Russia 2003
2413	697	336	1
2687	1066	587	1
2751	900	450	1
1898	589	412	1
742	323	159	1
993	353	175	1
2492	1081	309	2
1804	800	314	2
2254	989	385	2
2052	886	257	2
1898	875	236	2
1267	571	178	2
981	418	148	2
1297	704	292	2
1070	529	153	2
415	225	76	2
837	386	137	2
178	116	51	2
97	59	14	2
466	459	185	2
1162	514	184	2
1158	560	234	2
713	319	141	2
832	339	123	2
114	51	24	2
1131	579	216	2
175	102	52	2
725	321	91	2
205	140	80	2
598	245	112	2
1514	735	279	2
132	104	53	2
2065	1210	801	3
157	132	33	3
204	187	119	3
439	389	261	3
2022	1946	1374	3
526	462	306	3
1038	579	325	3
1259	645	359	3
184	103	51	3
1832	1792	1152	3
1363	1332	1223	3
1015	966	894	3
774	717	593	3
2865	2252	1861	3
2840	2637	2509	3
1340	1265	992	3
130	99	72	3
893	713	424	3
529	407	298	3
632	569	421	3
538	392	252	3
1458	935	738	4
2085	1173	676	4
848	365	165	4
2047	1085	451	4
2369	1104	536	4
1929	999	469	4
1014	965	938	4
991	433	251	4
2140	861	326	4
541	314	152	4
717	382	191	4
547	281	173	4
270	157	96	4
361	232	136	4
785	442	250	4
762	410	262	4
479	286	182	4
1210	809	517	4
590	571	497	4
399	309	201	4
1266	944	790	4
2084	997	334	5
2188	1043	376	5
1992	946	353	5
2660	1239	466	5
634	326	105	5
1176	653	228	5
1085	502	207	5
1578	734	341	5
1132	557	242	5
412	195	99	5
1305	561	225	5
523	234	106	5
564	293	132	5
1185	750	217	5
1699	906	308	5
1690	840	546	5
1521	815	569	5
152	97	40	5
1119	632	477	5
221	113	57	5
228	143	76	5
649	338	141	5
1257	644	305	5
508	249	75	5
2404	1438	849	5
1973	936	415	5
1760	732	265	5
726	352	113	5
985	544	196	5
953	493	143	5
452	248	108	5
400	248	114	5
1179	550	211	5
1254	670	256	5
307	157	47	5
571	304	151	5
437	262	101	5
1168	615	245	5
1342	659	252	5
1406	683	307	5
399	256	165	5
2031	1077	425	6
2739	1334	554	6
1880	1130	451	6
2251	1144	454	6
2192	1064	369	6
2027	929	358	6
1728	869	347	6
2610	1175	435	6
2865	1453	600	6
2107	1279	460	6
2620	1368	504	6
2298	1164	415	6
1783	888	321	6
2536	1415	444	6
1742	848	302	6
1694	801	278	6
1870	801	256	6
2287	920	308	6
1638	960	328	6
1713	988	319	6
1886	1080	344	6
1988	1159	417	6
2848	1297	472	6
2610	1349	431	6
2222	1192	419	6
2189	1166	313	6
2855	1236	475	6
1714	678	247	6
1604	857	299	6
1713	771	275	6
1784	811	273	6
1816	801	297	6
1492	725	269	6
1798	877	294	6
1562	658	194	6
3031	1335	480	6
1826	921	323	6
2283	1077	435	6
2121	1067	404	6
1333	696	280	6
1920	1009	350	6
1925	887	381	6
1749	787	302	6
2468	1347	412	6
1726	936	310	6
2668	1319	443	6
1750	737	263	6
2451	1394	467	6
470	265	118	6
1901	800	279	6
1968	926	345	6
1221	1221	407	6
2409	1276	416	6
2696	1374	502	6
2023	1049	442	6
2048	1806	866	6
1832	788	325	6
2446	1032	437	6
500	269	132	6
2307	1015	434	6
2884	1175	477	6
2692	1130	442	6
953	478	195	6
597	361	136	6
1095	532	185	6
289	142	56	6
277	261	100	6
418	417	196	6
332	276	138	6
1584	1149	771	7
1840	888	661	7
2151	852	439	7
732	493	218	7
486	305	218	7
250	175	66	7
2100	931	361	7
1691	723	302	7
2118	974	494	7
1707	708	241	7
2152	1079	392	7
1680	729	256	7
1056	397	162	7
1030	341	144	7
153	109	46	7
297	204	62	7
595	338	204	7
303	127	91	7
1221	535	191	7
2112	986	386	7
1881	602	361	7
1749	744	301	7
2087	908	345	7
2147	779	289	7
2080	790	291	7
1733	660	227	7
1901	725	319	7
1874	685	279	7
881	479	226	7
125	112	90	7
1985	897	378	7
969	816	643	7
543	298	156	7
269	203	121	7
1561	654	460	7
1193	656	543	7
485	249	153	7
219	209	201	7
303	189	129	7
1210	896	721	8
1262	1001	960	8
259	202	166	8
202	162	146	8
98	85	76	8
203	139	105	8
581	399	348	8
1148	972	810	8
2437	1931	1836	8
373	296	216	8
215	183	171	8
1196	974	838	8
212	127	84	8
650	606	516	8
571	470	337	8
145	134	100	8
192	163	103	8
383	345	320	8
1484	1096	933	8
477	347	226	8
202	178	145	8
522	411	263	9
748	482	278	9
381	242	147	9
1050	816	398	9
844	654	487	9
412	325	222	9
812	572	363	9
296	266	198	9
113	107	88	9
1856	1602	1257	9
1323	972	676	9
296	222	163	9
1530	1282	1079	9
898	809	595	9
850	785	505	9
705	527	320	9
798	735	666	9
1911	1002	300	10
1787	935	297	10
1496	832	288	10
1450	722	183	10
1975	968	319	10
1781	890	312	10
1569	939	276	10
1958	1081	346	10
2142	1013	327	10
1912	1017	286	10
1747	985	273	10
1936	994	286	10
1852	1037	302	10
2166	1014	297	10
1854	1140	394	10
1211	657	249	10
1829	865	299	10
1533	716	223	10
1653	823	251	10
1655	832	285	10
1644	893	294	10
582	275	81	10
421	404	85	10
322	233	40	11
497	372	34	11
283	236	11	11
660	543	31	11
426	270	10	11
655	429	38	11
586	261	49	11
1441	524	100	11
1421	568	91	11
435	333	27	11
843	531	71	11
946	522	107	11
698	516	38	11
205	121	11	11
847	424	67	11
257	197	62	11
1153	541	214	12
1151	651	220	12
931	527	183	12
1023	523	185	12
824	468	149	12
1117	634	213	12
912	535	204	12
616	409	114	12
872	554	215	12
490	320	117	12
474	336	104	12
530	332	90	12
269	184	54	12
309	207	70	12
895	421	179	12
731	448	197	12
406	271	126	12
454	310	142	12
380	224	67	12
302	218	82	12
358	195	59	12
1101	658	211	12
1054	588	203	12
480	291	134	12
207	145	73	12
257	176	85	12
159	119	25	12
189	136	68	12
1014	504	142	12
198	133	21	13
152	97	2	13
191	125	1	13
487	311	79	13
176	131	21	13
169	132	22	13
423	276	48	13
260	189	32	13
227	157	14	13
1798	997	304	13
1875	1006	320	13
530	342	139	13
365	233	36	13
543	346	91	13
209	183	24	13
228	175	49	13
387	308	41	13
245	166	45	13
59	51	22	13
99	74	20	13
267	203	36	13
460	309	82	13
201	136	34	13
181	129	31	13
605	430	49	13
164	132	3	13
553	382	92	14
161	112	38	14
1738	1045	255	14
2229	1236	313	14
155	101	16	14
72	57	8	14
179	147	2	14
408	240	86	14
577	396	102	14
148	110	19	14
138	101	16	14
135	88	31	14
1013	578	226	14
384	224	73	14
424	273	56	14
99	60	7	14
121	90	10	14
40	36	0	14
151	80	29	14
51	24	1	14
81	76	22	14
329	239	67	14
189	128	18	15
437	319	37	15
136	116	9	15
821	353	34	15
208	154	6	15
518	236	55	15
144	79	14	15
2219	1309	403	15
434	221	71	15
1562	666	170	15
369	184	20	15
315	217	76	16
172	119	24	16
364	268	62	16
86	78	10	16
100	97	41	16
223	129	23	16
156	102	8	16
363	268	15	16
98	91	2	16
2442	1176	317	16
514	359	36	16
729	545	25	16
1025	526	52	16
94	72	8	16
157	103	15	16
1112	643	29	16
118	95	5	16
344	250	29	16
84	84	10	16
598	361	86	16
89	86	17	16
175	121	30	16
602	380	87	16
280	199	35	16
420	218	38	17
518	314	131	17
343	190	55	17
246	135	11	17
270	173	44	17
645	336	74	17
257	144	41	17
225	158	34	17
889	429	133	17
1807	924	319	17
273	119	29	17
114	81	17	17
151	103	5	17
464	300	77	17
213	138	29	17
269	202	33	17
194	120	55	17
447	288	134	17
163	131	40	17
272	139	39	17
628	377	140	17
177	120	50	17
227	145	24	17
345	217	37	17
186	97	43	17
148	88	19	17
688	458	97	17
712	481	151	17
286	207	64	17
150	103	23	17
161	133	17	18
136	131	20	18
166	111	21	18
119	90	27	18
109	72	34	18
224	183	55	18
483	284	106	18
419	239	61	18
449	246	77	18
453	243	64	18
517	303	110	18
340	252	105	18
384	299	92	18
390	287	92	18
203	161	22	18
208	206	49	18
296	192	62	18
66	66	19	18
84	64	28	18
337	292	54	18
405	271	118	18
373	262	151	18
467	339	149	19
582	412	167	19
538	367	133	19
88	70	13	19
110	86	19	19
247	179	81	19
657	387	89	19
667	353	119	19
357	246	77	19
1083	569	220	19
153	113	0	19
240	158	25	19
416	288	105	19
429	209	78	19
133	93	26	19
233	153	61	19
262	209	20	20
191	151	19	20
426	352	30	20
371	281	21	20
547	343	59	20
581	344	60	20
149	117	11	20
104	85	10	20
274	185	35	20
1340	803	269	20
424	263	76	20
238	197	28	20
64	58	11	20
1860	846	191	20
1906	971	194	20
247	180	33	20
430	305	59	20
55	53	33	20
145	88	25	20
122	97	23	20
200	172	17	20
146	135	9	20
303	291	209	21
347	338	222	21
381	357	270	21
253	237	180	21
2083	1361	624	21
2124	1255	701	21
561	427	214	21
205	155	76	21
290	279	180	21
249	233	134	21
196	168	83	21
115	95	51	21
190	171	95	21
535	421	167	21
493	410	261	21
180	171	82	21
682	475	147	21
303	250	115	21
493	461	204	21
244	190	142	21
204	198	147	21
164	143	31	21
468	319	99	21
192	186	119	21
144	110	43	21
233	227	133	21
426	361	158	21
274	224	81	21
127	127	62	21
91	88	55	21
101	86	21	21
223	211	119	21
86	71	34	21
443	353	231	21
233	233	137	21
351	323	269	21
110	95	51	22
1982	1532	692	22
2750	2094	1035	22
213	201	124	22
282	263	120	22
336	300	182	22
162	117	34	22
333	279	216	22
187	160	99	22
219	201	125	22
756	638	446	22
210	179	128	22
481	470	357	22
734	634	373	22
256	227	145	22
268	232	139	22
139	126	65	22
579	446	230	22
401	319	214	22
1021	856	514	22
509	367	224	22
214	188	95	22
287	251	152	22
289	250	176	22
251	204	104	22
85	78	15	22
163	158	103	22
297	267	153	22
249	234	119	22
227	202	145	22
233	196	86	22
82	76	51	22
298	298	243	22
186	175	131	22
335	285	171	22
780	738	345	22
262	235	163	22
363	317	169	23
304	278	133	23
221	179	101	23
258	220	105	23
285	276	178	23
154	142	79	23
189	158	94	23
247	214	132	23
503	446	286	23
143	125	58	23
637	478	162	23
185	158	89	23
418	321	183	23
223	182	74	23
187	146	87	23
200	149	76	23
396	357	262	23
356	328	249	23
184	152	100	23
475	385	168	23
289	214	118	23
279	252	105	23
124	79	33	23
359	297	102	23
138	108	59	23
152	137	58	23
1326	1097	517	23
1388	1133	468	23
1045	955	422	23
274	242	108	23
169	143	73	23
306	262	125	23
144	122	39	23
839	699	283	23
430	387	141	23
129	113	60	23
119	96	46	23
161	138	75	23
511	405	236	23
337	307	145	23
300	258	151	23
237	209	162	23
306	284	208	23
377	332	241	23
264	208	78	23
161	131	40	23
142	125	71	23
517	458	288	23
328	280	153	23
241	200	82	23
262	209	97	23
911	760	228	24
567	446	178	24
1144	886	383	24
311	266	200	24
565	478	199	24
461	350	159	24
818	695	398	24
223	211	96	24
824	807	384	24
1616	1268	628	24
1283	957	451	24
520	459	213	24
264	233	76	24
430	405	263	24
290	245	152	24
306	269	117	24
1579	1082	467	24
169	130	61	24
307	254	95	24
125	125	80	24
598	448	188	24
149	136	32	24
120	114	48	24
379	295	190	24
623	486	319	24
368	308	227	24
1124	943	452	25
902	809	393	25
762	655	306	25
665	577	297	25
748	697	334	25
657	626	354	25
795	746	421	25
968	765	392	25
223	202	143	25
64	64	40	25
312	277	168	25
241	215	117	25
142	136	83	25
356	353	221	25
571	533	334	25
341	304	166	25
231	219	145	25
531	494	410	25
428	408	338	25
98	98	77	25
156	154	131	25
340	275	130	25
361	303	219	25
378	302	123	25
419	414	258	25
358	316	189	25
323	297	182	25
369	332	231	25
234	210	110	25
204	187	120	25
263	243	99	25
84	84	78	25
376	320	146	25
172	147	86	25
307	296	214	25
220	215	182	25
167	155	124	25
285	274	138	25
317	286	157	25
205	185	106	25
152	124	59	25
137	117	63	25
455	384	259	25
194	161	100	25
134	125	79	25
110	104	54	25
332	314	177	25
198	182	73	25
364	327	234	25
406	403	322	25
218	209	158	25
137	127	77	25
642	540	359	25
225	171	63	25
330	321	183	25
188	185	126	25
709	381	165	26
1697	1111	518	26
1477	993	436	26
1461	1086	463	26
613	370	191	26
439	293	145	26
1320	941	499	26
807	535	203	26
605	440	162	26
442	421	213	26
195	134	56	26
335	266	80	26
306	199	73	26
497	359	115	26
708	504	180	26
375	349	92	26
319	269	122	26
235	200	100	26
177	124	43	26
382	360	234	26
132	128	95	26
315	291	114	26
297	263	126	26
807	705	474	26
632	565	398	26
630	630	120	26
622	526	260	26
470	436	332	26
498	401	197	26
744	643	412	26
671	611	385	26
509	503	397	26
241	208	156	26
269	258	90	26
161	157	151	26
359	307	153	26
217	184	109	26
780	761	368	26
469	429	148	26
320	281	99	26
640	612	322	26
611	402	121	26
368	308	83	26
976	752	312	27
1423	1088	479	27
1022	718	338	27
588	417	200	27
1187	917	411	27
153	136	52	27
850	588	224	27
675	487	181	27
397	273	117	27
324	278	153	27
275	209	66	27
511	488	326	27
305	285	202	27
462	370	149	27
271	208	91	27
284	230	132	27
618	513	233	27
464	378	125	27
860	557	312	27
164	118	51	27
1036	753	372	27
92	78	49	27
515	402	116	27
532	407	137	27
1063	822	250	27
336	278	109	27
175	147	50	27
207	176	93	27
233	191	105	27
335	299	75	27
853	633	224	27
780	707	313	27
305	258	118	27
734	599	350	27
421	322	158	27
662	512	166	27
785	626	218	27
368	322	255	27
505	434	259	27
1035	892	345	28
813	796	240	28
932	890	388	28
1184	940	325	28
1023	831	267	28
1114	968	484	28
1145	895	413	28
1073	850	288	28
929	645	270	28
917	495	200	28
1002	755	408	28
1042	858	492	28
478	339	226	28
415	368	224	28
544	531	301	28
485	403	187	28
295	235	126	28
175	140	60	28
464	399	259	28
162	140	75	28
847	707	392	28
340	291	205	28
77	62	23	28
582	427	139	28
167	112	43	28
772	487	196	28
533	414	196	28
165	137	84	28
139	116	46	28
531	431	191	28
125	108	81	28
459	368	203	28
140	111	78	28
148	121	86	28
403	392	293	28
133	111	93	28
118	102	82	28
38	35	26	28
263	205	83	28
129	106	50	28
270	243	156	28
76	71	57	28
628	511	190	28
102	95	42	28
1090	934	530	28
266	259	195	28
375	355	257	28
138	133	115	28
206	194	104	28
310	264	187	28
245	185	115	28
224	185	102	28
999	840	391	28
296	222	124	28
172	131	78	28
273	258	128	29
213	210	117	29
278	245	132	29
355	346	240	29
219	213	143	29
1113	877	360	29
772	656	369	29
185	167	97	29
149	138	104	29
445	429	298	29
291	262	170	29
140	135	121	29
2189	1817	974	29
849	810	403	29
446	349	141	29
174	164	137	29
476	423	261	29
414	396	351	29
353	334	288	29
31	31	27	29
104	94	45	29
101	101	43	29
379	284	120	29
158	148	69	29
260	240	81	29
179	167	130	29
144	142	105	29
1105	1000	602	29
133	120	57	29
576	533	280	29
273	246	91	29
362	359	253	29
211	197	116	29
519	391	224	29
359	328	194	29
149	134	99	29
109	86	54	29
391	320	208	29
135	128	49	29
187	163	66	29
430	414	204	29
384	359	179	29
265	260	193	29
361	325	156	29
594	475	232	29
169	142	62	29
215	208	99	29
93	90	84	29
78	74	37	29
258	217	101	29
139	139	125	29
321	290	128	29
416	360	178	29
343	256	142	30
402	332	178	30
141	124	70	30
179	165	94	30
448	334	135	30
159	139	82	30
225	186	86	30
1862	1388	613	30
1607	1094	476	30
1423	1052	499	30
115	104	61	30
360	338	162	30
189	165	111	30
160	150	68	30
585	428	169	30
340	259	103	30
229	188	55	30
117	96	70	30
307	253	159	30
309	239	146	30
459	357	209	30
367	304	205	30
254	225	92	30
240	192	84	30
595	379	150	30
200	165	117	30
201	190	126	30
1008	722	330	30
72	53	17	30
369	308	170	30
161	140	87	30
177	139	35	31
1521	996	422	31
1850	1260	553	31
1958	1299	545	31
791	590	140	31
400	322	103	31
420	337	118	31
510	384	187	31
124	106	40	31
382	317	94	31
218	189	117	31
449	291	69	31
374	328	86	31
156	124	34	31
136	108	36	31
815	546	91	31
249	184	35	31
1002	677	179	31
190	162	58	31
340	259	130	31
195	172	77	31
183	151	54	31
396	300	89	31
287	235	104	31
587	444	301	31
350	282	188	31
205	176	100	31
219	192	99	31
382	285	134	31
228	184	89	31
685	507	287	31
148	130	70	31
150	126	59	31
136	125	52	31
566	468	318	31
193	174	117	31
344	315	169	31
220	204	125	31
309	260	120	32
496	378	172	32
343	264	100	32
281	220	86	32
226	169	57	32
227	188	94	32
210	200	73	32
167	154	35	32
326	243	129	32
199	153	51	32
395	285	99	32
404	303	137	32
62	59	28	32
334	269	118	32
414	305	54	32
105	96	35	32
394	319	115	32
149	137	76	32
106	99	55	32
139	124	56	32
940	683	243	32
539	426	168	32
500	440	196	32
800	643	272	32
563	453	200	32
704	565	224	32
375	312	89	32
147	113	35	32
482	343	132	32
269	243	82	32
172	130	22	32
301	221	98	32
295	236	85	32
448	406	248	32
159	124	48	32
277	188	89	32
184	134	44	32
133	106	32	32
347	267	80	32
216	172	81	32
390	311	93	32
411	325	113	32
471	315	101	32
815	588	168	32
363	258	78	32
122	102	29	32
304	233	52	32
379	270	86	32
374	313	88	32
332	288	92	32
257	215	71	32
94	81	8	32
152	119	34	32
364	340	81	32
153	122	30	32
144	119	56	32
195	161	66	32
204	157	44	32
120	111	38	32
748	648	399	33
601	478	333	33
574	421	233	33
1109	830	503	33
522	365	174	33
369	292	194	33
147	133	91	33
355	306	203	33
265	227	120	33
705	569	220	33
672	541	218	33
690	609	247	33
668	529	201	33
267	264	162	33
145	141	95	33
537	402	201	33
356	352	192	33
243	201	128	33
289	248	138	33
432	361	261	33
243	232	153	33
337	271	139	33
731	569	253	33
679	482	272	33
319	205	77	33
250	196	61	33
1107	947	409	33
1069	827	360	33
618	534	243	33
596	437	131	34
502	411	161	34
353	293	189	34
1083	872	450	34
166	141	86	34
199	184	104	34
454	349	253	34
129	125	84	34
401	331	166	34
216	150	75	34
435	368	226	34
228	191	63	34
342	284	168	34
738	608	377	34
198	193	105	34
302	234	142	34
340	299	230	34
328	257	101	34
416	374	201	34
1640	1211	612	34
1317	1017	516	34
250	221	150	34
368	332	201	34
133	105	63	34
198	139	90	34
98	96	57	34
335	217	105	34
465	308	123	34
598	458	240	34
177	151	73	34
154	153	71	34
783	561	180	34
193	176	103	34
630	557	349	34
262	242	132	34
821	635	208	34
360	280	140	34
254	246	146	34
178	145	78	34
718	538	264	34
1018	701	367	34
680	529	308	34
342	219	103	34
349	276	117	35
113	107	65	35
363	296	151	35
554	422	172	35
152	131	75	35
210	168	111	35
227	179	76	35
295	211	100	35
386	304	115	35
390	335	217	35
151	112	54	35
130	115	70	35
514	402	249	35
363	282	156	35
810	592	279	35
1424	1049	503	35
781	582	273	35
610	584	299	35
801	544	250	35
501	374	170	35
248	196	85	35
94	86	33	35
392	392	189	35
442	351	152	35
79	61	28	35
385	293	105	35
287	231	110	35
657	486	254	35
302	220	104	35
520	416	175	35
380	316	125	35
195	151	56	35
228	191	131	35
104	80	34	35
243	182	99	35
339	277	139	35
111	101	84	35
626	595	344	35
225	205	124	35
266	211	89	35
152	131	67	35
488	400	238	35
203	168	75	35
359	305	185	35
380	309	174	35
383	322	182	35
443	345	193	35
391	309	175	35
396	359	208	35
206	195	133	35
205	158	101	35
2589	1681	499	36
2402	1666	503	36
2351	1626	471	36
2192	1496	454	36
1502	1086	303	36
1093	758	219	36
1489	1103	253	36
2548	1708	473	36
2664	1858	523	36
2476	1707	485	36
2822	1938	553	36
2675	1910	607	36
3092	2064	675	36
2636	1899	600	36
2745	1952	565	36
2859	2129	687	36
2712	1913	480	36
1261	738	213	36
1481	967	306	36
2886	1937	691	36
1295	785	273	36
1472	842	306	36
2011	1141	328	36
1150	694	188	36
3112	2023	628	36
2719	1398	449	36
2071	1257	385	36
2524	1544	492	36
2686	1524	509	36
1890	1110	350	36
1404	828	258	36
1747	1142	309	36
2880	1867	594	36
1710	1143	374	36
2521	1697	523	36
2360	1526	455	36
2551	1771	524	36
2092	1468	459	36
2566	1607	509	36
2382	1557	449	36
2164	1520	458	36
2800	1857	584	36
2316	1508	476	36
2118	1329	405	36
2381	1547	525	36
2169	1418	421	36
2533	1724	533	36
2850	1846	535	36
1589	999	310	36
2528	1646	540	36
925	574	185	36
1788	1228	326	36
2234	1436	434	36
2216	1432	449	36
2121	1439	483	36
2199	1413	482	36
1448	920	277	36
2315	1474	438	36
2075	1398	405	36
2151	1392	442	36
890	609	195	36
1081	707	223	36
1950	1313	395	36
1506	987	341	36
1056	648	171	36
2943	1984	644	36
571	377	116	36
2389	1358	444	36
1108	718	270	36
213	119	35	36
188	127	40	36
467	315	99	36
133	92	22	36
551	494	329	36
14	14	7	36
83	83	39	36
469	352	148	37
177	123	30	37
1871	1330	452	38
1801	1451	567	38
989	792	292	38
1902	1481	508	38
1830	1446	488	38
1821	1327	453	38
1932	1528	472	38
1891	1370	485	38
1915	1326	430	38
1065	770	262	38
942	611	206	38
1007	760	220	38
930	620	222	38
193	135	37	38
312	298	178	38
184	162	87	38
203	152	32	38
99	98	73	38
142	114	66	38
149	113	56	38
363	236	87	38
375	338	212	38
277	200	99	38
442	337	164	38
168	138	57	38
371	347	159	38
219	187	98	38
123	95	27	38
444	334	117	38
200	185	61	38
264	188	40	38
683	596	336	38
413	321	97	38
1080	675	219	38
227	131	27	38
548	502	249	38
558	432	171	38
512	370	143	38
203	159	56	38
376	333	178	38
319	267	84	38
178	150	70	38
710	539	229	38
316	287	218	38
365	278	145	38
456	341	146	38
123	97	47	38
550	393	127	38
205	121	38	38
327	264	145	38
555	344	107	38
377	257	90	38
578	509	5	38
277	216	103	38
259	214	108	38
588	509	180	38
380	323	145	38
295	246	131	38
330	257	99	38
160	139	85	38
279	221	96	38
1207	867	346	39
1134	848	291	39
1409	1040	450	39
962	710	309	39
730	557	253	39
460	348	128	39
964	741	306	39
759	573	220	39
1155	908	422	39
1917	1375	597	39
2130	1624	714	39
930	609	271	39
431	362	202	39
196	160	68	39
740	682	419	39
440	432	342	39
160	137	83	39
133	105	39	39
690	601	328	39
832	733	472	39
330	248	136	39
158	152	111	39
633	540	358	39
509	421	257	39
216	212	155	39
254	236	177	39
275	224	125	39
479	386	208	39
204	179	77	39
271	269	201	39
201	157	62	39
619	500	362	39
163	137	63	39
414	400	186	39
551	408	157	39
184	140	57	39
161	158	87	39
180	141	64	39
553	530	362	39
565	544	276	39
361	289	91	39
408	367	158	39
797	769	417	39
200	185	122	39
439	340	176	39
715	626	270	39
578	541	350	39
924	834	515	39
753	630	522	39
400	318	145	39
318	303	195	39
184	184	82	39
1362	1066	469	39
454	351	140	39
466	359	178	40
774	633	316	40
415	310	170	40
403	325	186	40
839	628	249	40
351	231	91	40
623	549	214	40
620	415	142	40
176	111	55	40
857	668	159	40
438	343	128	40
604	483	250	40
731	526	186	40
271	200	54	40
167	117	64	40
232	181	93	40
555	486	332	40
685	461	176	40
539	415	271	40
532	366	111	40
311	255	95	40
424	304	144	40
586	427	184	40
528	364	166	40
197	160	73	40
113	100	57	40
277	212	90	40
693	557	181	40
527	476	298	40
156	137	103	40
752	429	129	40
1179	924	392	40
2221	1736	767	40
2507	1952	806	40
1512	1088	423	40
570	437	203	40
241	198	46	40
523	415	189	40
217	201	100	40
321	244	151	40
581	444	152	40
313	260	93	40
586	555	394	40
402	337	109	40
257	244	130	40
227	190	116	40
630	455	116	40
101	79	32	40
354	350	209	40
1727	1081	311	41
1622	973	241	41
1290	1267	533	41
2274	1271	396	41
2072	1682	716	41
1890	1183	334	41
1698	1232	394	41
1822	1188	356	41
1853	1191	363	41
854	635	222	41
1072	1051	285	41
1659	1235	388	41
2311	1484	411	41
1716	1217	406	41
1649	1202	295	41
2046	1502	441	41
1875	1392	365	41
2228	1580	406	41
1178	1170	338	41
1774	1182	347	41
1690	1148	339	41
2138	1513	505	41
1760	1327	409	41
2227	1768	569	41
1747	1298	444	41
1855	1383	489	41
1254	1236	497	41
1824	1300	461	41
1798	1294	446	41
1741	1104	351	41
1556	1173	470	41
1798	1336	417	41
1560	987	320	41
700	488	163	41
2593	1750	852	41
562	425	158	41
541	433	189	41
712	510	175	41
781	568	225	41
273	226	106	41
500	338	114	41
333	250	87	41
239	181	86	41
471	391	191	41
21	21	7	41
752	559	240	41
166	122	46	41
454	333	131	41
486	325	106	41
329	192	68	41
820	603	210	41
136	115	46	41
304	283	117	41
89	84	34	41
213	160	86	41
280	224	60	41
405	288	74	41
293	214	68	41
267	183	76	41
296	281	114	41
280	183	51	41
330	262	149	41
186	107	20	41
735	495	209	41
366	289	116	41
230	191	70	41
509	482	154	41
102	64	21	41
270	206	90	41
1167	832	317	42
1438	926	312	42
864	575	207	42
934	567	190	42
1641	1120	388	42
1632	1107	396	42
2101	1517	632	42
2537	1552	611	42
1476	909	320	42
1435	984	370	42
999	626	245	42
1068	767	299	42
217	206	104	42
264	210	101	42
432	322	171	42
342	317	127	42
395	252	82	42
327	253	125	42
522	362	144	42
371	262	80	42
312	243	163	42
289	289	139	42
697	673	421	42
203	171	129	42
557	410	255	42
198	165	113	42
458	327	153	42
281	270	164	42
236	201	148	42
199	145	74	42
168	144	102	42
960	706	274	42
444	411	289	42
142	129	64	42
424	343	124	42
469	338	181	42
292	250	91	42
181	126	54	42
281	222	93	42
230	159	49	42
655	480	193	42
469	367	170	42
475	358	230	42
357	276	123	42
160	100	53	42
401	303	138	42
551	473	257	43
282	267	204	43
542	506	302	43
449	369	296	43
1215	1188	754	43
720	719	374	43
413	341	246	43
1918	1682	1287	43
609	609	475	43
309	294	197	43
154	120	52	43
228	217	174	43
371	309	234	43
1410	1203	719	43
1554	1210	522	43
474	406	264	43
233	201	87	43
1812	1361	617	43
1491	1015	436	43
1956	1486	724	43
403	402	272	43
484	470	269	43
1106	1066	665	43
746	733	478	43
603	435	175	43
270	261	206	43
204	176	115	43
245	193	137	43
1041	836	524	43
1153	824	492	43
513	511	367	43
678	665	339	43
304	233	165	43
236	213	144	43
447	348	247	43
709	672	380	43
615	614	499	43
193	193	148	43
664	555	394	43
289	239	155	43
619	525	285	43
451	399	247	43
1725	1159	517	43
2214	1283	669	43
2413	1744	572	44
2747	2077	922	44
2466	1580	539	44
2575	1794	745	44
3169	2025	595	44
1962	1260	361	44
2045	1458	386	44
1156	791	218	44
1552	1032	321	44
2172	1527	493	44
1442	1079	269	44
2434	1715	521	44
2764	1955	485	44
951	601	184	44
1529	936	315	44
1880	1393	548	44
1974	1465	399	44
2266	1035	267	44
776	412	128	44
925	558	184	44
1614	1177	335	44
1345	853	262	44
1769	1137	318	44
2407	1649	465	44
2302	1297	420	44
1531	937	284	44
1863	1247	353	44
2128	1504	416	44
2154	1269	399	44
2023	1308	363	44
1028	748	211	44
2581	1705	468	44
2322	1583	458	44
2695	1797	493	44
2634	1690	486	44
1656	1118	350	44
2540	1636	468	44
2249	1396	391	44
2444	1550	444	44
1876	1305	736	44
1099	546	174	44
1984	1385	365	44
1502	1033	294	44
2174	1429	385	44
2412	1551	443	44
2269	1544	461	44
1870	1191	334	44
2459	1615	490	44
2016	1399	452	44
1979	1300	386	44
2558	1598	503	44
2090	1428	418	44
646	465	160	44
1784	1220	415	44
2699	1783	662	44
507	349	122	44
260	251	76	44
226	217	50	44
166	162	84	44
187	178	104	44
59	55	25	44
83	80	29	44
190	186	59	44
285	278	75	44
1500	1011	273	45
1870	1421	418	45
1733	1206	326	45
2100	1388	374	45
1978	1380	410	45
1946	1310	302	45
2508	1782	462	45
2469	1635	447	45
2724	1895	484	45
2703	1849	540	45
2708	1716	532	45
2381	1466	471	45
2807	1849	479	45
2381	1655	483	45
2199	1389	389	45
2513	1806	527	45
2629	1793	531	45
2541	1723	528	45
2454	1688	438	45
2641	1813	519	45
2584	1693	588	45
2564	1714	509	45
2765	1808	520	45
2819	1764	542	45
2897	1837	499	45
3164	2072	705	45
1437	836	285	45
823	398	147	45
1422	988	410	45
1071	771	236	45
2485	1711	508	45
2355	1862	646	45
2490	1754	588	45
2633	1719	609	45
2358	1655	432	45
2430	1653	454	45
2477	1650	439	45
2610	1782	575	45
713	519	158	45
2537	1848	524	45
2634	1807	555	45
2919	1966	564	45
2843	2027	614	45
2695	1921	563	45
2721	1915	596	45
2014	1383	427	45
2718	1980	558	45
3013	2150	695	45
3139	2322	690	45
2847	1952	583	45
2900	1895	588	45
2932	2025	683	45
2844	1992	566	45
2799	1878	547	45
2885	1954	617	45
3024	2042	592	45
2884	1878	603	45
2845	1779	516	45
2752	1759	510	45
2987	2089	687	45
2945	1942	524	45
2919	2006	677	45
2934	2054	629	45
2763	1892	652	45
2357	1536	491	45
2831	1910	687	45
3017	2040	641	45
389	267	88	45
725	545	190	45
133	126	38	45
507	418	151	45
250	224	67	45
77	75	28	45
1924	1409	478	46
1802	1291	456	46
2302	1517	424	46
466	321	112	46
423	305	81	46
1277	739	252	46
380	226	95	46
242	141	55	46
1180	801	248	46
1293	845	221	46
405	394	134	46
473	297	85	46
1836	1360	515	46
609	463	191	46
788	483	135	46
343	205	81	46
576	400	129	46
1528	1088	358	46
408	281	86	46
1618	992	361	46
507	296	89	46
273	184	78	47
227	227	105	47
317	239	93	47
293	283	86	47
157	141	37	47
207	171	55	47
158	128	55	47
420	285	108	47
469	357	120	47
96	68	9	47
607	407	119	47
293	209	66	47
384	300	72	47
228	162	68	47
254	195	96	47
303	263	100	47
164	134	58	47
115	84	11	47
88	84	49	47
152	111	61	47
418	309	126	47
210	181	83	47
378	319	138	47
523	357	89	47
284	241	68	47
353	291	125	47
244	204	71	47
365	270	138	47
186	160	94	47
307	223	79	47
395	373	198	47
496	410	207	47
242	233	147	47
263	216	95	47
237	194	97	47
324	286	148	47
290	250	133	47
345	240	86	47
175	166	141	47
736	485	139	47
350	277	119	47
479	447	275	47
242	183	81	47
83	74	41	47
1261	878	348	47
226	174	76	47
167	154	97	47
120	98	43	47
382	311	99	47
333	251	89	47
926	680	276	47
824	598	231	47
274	198	65	47
411	335	170	47
1376	1038	440	47
1208	870	384	47
1525	913	483	47
886	638	273	47
1923	1297	475	47
961	651	263	47
216	211	108	47
1120	811	339	47
2127	1406	517	47
2002	1316	538	47
1490	1104	499	47
1968	1304	496	47
1761	1380	448	47
309	241	147	48
430	357	232	48
118	104	65	48
322	263	192	48
221	163	101	48
80	75	54	48
999	783	478	48
215	199	165	48
385	343	249	48
361	325	194	48
281	254	198	48
275	248	180	48
1545	1166	821	48
198	195	148	48
1081	831	584	48
64	63	49	48
1004	766	523	48
841	659	425	48
76	71	64	48
230	230	171	48
722	611	431	48
168	162	123	48
203	168	118	48
222	192	155	48
327	259	202	48
420	329	191	48
586	501	410	48
195	181	152	48
146	144	130	48
635	500	267	48
266	229	153	48
115	95	71	48
203	197	126	48
174	122	75	48
533	410	218	48
178	169	71	48
122	108	49	48
172	136	68	48
492	445	288	48
1561	934	497	48
328	270	150	48
119	114	52	48
297	214	87	48
548	331	195	48
285	214	128	48
103	94	67	48
80	76	45	48
716	626	497	48
280	265	170	48
180	146	85	48
127	106	56	48
238	193	119	48
235	188	107	48
162	113	65	48
662	523	327	48
290	253	171	48
240	204	154	48
88	75	51	48
635	498	287	48
143	121	68	48
426	340	225	48
262	228	155	48
405	332	213	48
330	318	212	48
353	353	257	48
410	325	224	48
771	657	509	48
403	395	363	48
143	139	0	48
230	158	96	48
353	304	227	48
208	187	119	48
285	241	142	48
781	559	316	48
1941	1395	727	49
1046	809	494	49
1468	1303	754	49
1743	1442	939	49
1068	801	411	49
961	719	375	49
2211	1693	972	49
741	497	264	49
473	397	248	49
135	135	94	49
1153	956	573	49
205	188	153	49
367	366	294	49
117	115	81	49
446	379	195	49
748	686	448	49
330	303	178	49
110	109	67	49
199	193	180	49
515	506	452	49
568	566	396	49
133	133	99	49
639	628	481	49
231	224	188	49
139	138	110	49
623	545	384	49
376	372	301	49
263	244	171	49
514	450	201	49
669	612	415	49
681	639	581	49
327	323	281	49
595	591	375	49
266	250	187	49
110	110	81	49
289	281	238	49
256	250	233	49
243	229	189	49
327	319	259	49
2029	1720	1420	49
275	264	230	49
312	296	222	49
400	384	298	49
239	228	188	49
240	236	220	49
600	565	431	49
332	318	237	49
391	379	278	49
935	802	565	49
532	532	426	49
338	321	215	49
203	179	101	49
137	127	86	49
822	694	505	49
103	99	88	49
519	448	325	49
248	203	99	49
129	110	84	49
1511	1217	822	49
225	187	104	49
263	257	202	49
260	234	171	49
154	147	116	49
268	233	161	49
1833	1347	722	49
143	132	83	49
188	166	62	49
263	226	120	49
197	177	98	49
153	137	79	49
366	341	236	49
366	349	273	49
101	97	73	49
357	340	202	49
612	586	446	49
224	212	113	49
318	283	209	49
2024	1159	409	50
1853	1199	412	50
2026	1456	590	50
1637	1123	450	50
1759	1288	427	50
2035	1383	516	50
1286	1280	465	50
1804	1240	428	50
1259	1238	449	50
1660	1130	356	50
1712	1258	430	50
1532	1025	327	50
1681	1239	423	50
1794	1258	434	50
1756	1246	491	50
1704	1215	382	50
1751	1280	441	50
1522	1039	310	50
1933	1264	440	50
1643	996	333	50
2066	1094	452	50
1877	1357	520	50
1727	1208	423	50
1284	1243	403	50
948	913	364	50
1558	1006	377	50
2150	1380	518	50
2034	1085	444	50
1146	718	223	50
1570	908	329	50
1162	719	235	50
1820	1083	499	50
1823	1123	346	50
903	514	200	50
978	600	277	50
1235	873	458	50
663	490	293	50
497	416	242	50
642	411	237	50
383	320	261	50
194	159	83	50
225	180	148	50
732	372	135	50
798	366	166	50
107	68	23	50
908	581	251	50
947	600	302	50
849	522	197	50
801	483	198	50
1149	732	329	50
1009	714	397	50
319	209	111	50
227	180	120	50
321	271	123	50
252	197	130	50
569	371	191	50
448	376	271	50
327	250	205	50
115	115	103	50
135	122	90	50
767	506	287	50
560	428	298	50
320	265	253	50
299	253	184	50
210	187	153	50
511	325	124	50
405	336	131	50
966	603	274	50
301	242	138	50
253	220	179	50
229	220	146	50
1225	894	460	50
210	162	95	50
668	466	227	50
[truncated: 93,181 more rows]

## Sheet: Russia 2007
2593	1030	791	1
2590	1797	1436	1
2763	1874	1565	1
2005	1635	1491	1
727	588	499	1
1046	889	799	1
2518	1260	880	2
1886	1034	744	2
2649	1430	956	2
1972	1103	751	2
1810	955	667	2
1417	788	566	2
1193	756	523	2
1032	643	466	2
193	130	94	2
925	791	650	2
145	136	123	2
97	57	32	2
971	863	774	2
1310	1129	942	2
770	677	563	2
483	343	279	2
1007	906	786	2
82	75	66	2
962	734	530	2
152	95	44	2
724	400	228	2
162	128	101	2
713	393	287	2
1286	728	514	2
138	97	73	2
2167	1527	1500	3
133	104	74	3
181	132	96	3
392	268	221	3
2033	1421	1107	3
560	438	345	3
1086	713	574	3
1191	686	535	3
179	131	97	3
1896	1223	945	3
1158	808	750	3
1232	843	805	3
766	573	454	3
1460	995	794	3
2167	1400	1079	3
2139	1378	1112	3
1291	864	803	3
119	92	70	3
918	641	621	3
545	430	340	3
623	441	302	3
567	464	367	3
1463	1316	1191	4
1840	1652	1580	4
961	899	714	4
1883	1398	1008	4
1988	1209	766	4
2148	1270	884	4
965	716	685	4
869	459	322	4
1847	1009	704	4
488	308	235	4
702	565	458	4
570	367	300	4
252	206	190	4
342	259	209	4
635	530	434	4
918	472	356	4
342	242	191	4
1127	1088	998	4
541	518	473	4
310	281	223	4
1147	1083	1005	4
395	241	168	5
2026	1039	615	5
2252	1224	741	5
2086	1017	621	5
2543	1339	857	5
637	361	262	5
1228	704	438	5
1171	610	402	5
1564	806	574	5
1109	584	390	5
398	211	145	5
1274	618	424	5
516	248	189	5
558	289	205	5
1206	645	383	5
1641	828	508	5
1579	749	496	5
1562	783	534	5
151	81	67	5
1118	578	405	5
215	101	72	5
228	125	97	5
627	303	174	5
1285	664	463	5
478	261	172	5
2413	1399	1016	5
2572	1264	807	5
1270	644	433	5
717	395	233	5
1151	627	404	5
985	527	290	5
523	293	237	5
445	262	173	5
1368	557	373	5
1367	549	346	5
336	168	132	5
663	300	239	5
552	253	172	5
1235	800	564	5
1194	650	445	5
1567	826	592	5
1890	989	609	6
2002	1162	758	6
2019	1108	689	6
2145	1106	710	6
2340	1065	647	6
2162	1037	702	6
1958	962	658	6
2498	1333	786	6
2752	1439	880	6
2109	1290	735	6
2577	1273	770	6
2064	1135	672	6
1592	813	474	6
2527	1293	709	6
1575	822	470	6
1671	958	616	6
1876	945	614	6
2365	975	620	6
1579	944	488	6
1607	1024	581	6
1961	1047	604	6
1900	1059	600	6
2712	1211	734	6
2441	1291	709	6
1990	1009	580	6
2400	1241	668	6
1263	1248	746	6
1443	722	424	6
1421	834	442	6
1550	713	408	6
1543	734	394	6
1522	728	432	6
1531	784	477	6
1841	931	596	6
1648	750	487	6
2841	1350	879	6
1998	1006	619	6
2375	1195	770	6
2205	1169	727	6
1455	742	453	6
1857	954	538	6
1613	727	434	6
1879	958	601	6
2616	1506	846	6
1629	858	437	6
2617	1469	907	6
1759	749	433	6
2710	1419	778	6
526	396	317	6
412	190	117	6
2065	935	548	6
2678	1310	776	6
2774	1441	776	6
2786	1312	753	6
1418	570	310	6
2640	2228	1701	6
1795	883	547	6
2202	1270	828	6
480	246	170	6
2286	1170	819	6
2538	1347	897	6
2500	1432	966	6
998	569	390	6
557	339	244	6
1101	615	435	6
250	155	101	6
433	410	259	6
468	461	332	6
302	281	198	6
650	381	230	6
1565	1059	820	7
1920	1161	934	7
2195	1352	1156	7
763	385	256	7
516	307	234	7
273	193	140	7
2163	1191	755	7
1964	1044	702	7
1720	916	575	7
1739	917	585	7
1827	1037	698	7
1692	933	581	7
1046	554	384	7
1405	815	525	7
178	140	112	7
309	214	131	7
633	345	253	7
294	161	126	7
1278	727	516	7
1845	841	497	7
1747	692	417	7
1782	830	523	7
1957	1016	615	7
1736	909	588	7
2268	1214	807	7
1570	823	557	7
1772	822	516	7
1660	878	539	7
917	506	308	7
134	91	69	7
1752	967	604	7
1059	806	612	7
544	330	240	7
310	250	167	7
1475	660	452	7
1182	493	380	7
458	296	208	7
212	180	108	7
280	170	127	7
1201	1170	1156	8
1405	1251	1235	8
236	220	203	8
213	153	141	8
98	90	83	8
165	136	128	8
601	575	553	8
1232	1208	1145	8
1293	1238	1135	8
385	326	300	8
216	193	184	8
684	540	535	8
780	760	744	8
239	202	192	8
546	370	289	8
153	147	142	8
195	166	154	8
410	409	407	8
829	750	699	8
450	420	384	8
177	136	123	8
1272	1248	1236	8
547	517	498	8
707	670	620	8
474	467	401	9
688	636	583	9
373	355	334	9
1025	945	759	9
776	732	667	9
383	361	308	9
874	833	686	9
284	262	188	9
103	100	89	9
1820	1785	1720	9
1267	1119	919	9
274	238	177	9
1567	1541	1438	9
873	830	717	9
814	772	594	9
672	646	544	9
791	788	780	9
1959	1210	747	10
1702	1063	691	10
1817	1138	708	10
1338	876	580	10
2200	1353	964	10
1916	1090	750	10
1732	1155	649	10
1995	1205	699	10
1824	1121	687	10
1783	1142	738	10
1742	1142	684	10
2001	1198	706	10
1820	1184	661	10
2093	1229	827	10
2227	1405	909	10
1153	717	510	10
1968	1082	690	10
1988	1111	751	10
1802	1042	670	10
1890	1100	752	10
1848	1129	683	10
892	461	335	10
549	538	384	10
366	267	156	11
580	439	239	11
320	257	186	11
495	381	296	11
692	512	423	11
726	605	405	11
807	565	467	11
1218	916	725	11
948	694	553	11
474	420	358	11
873	756	582	11
860	693	498	11
764	722	643	11
200	198	141	11
916	719	652	11
147	146	128	11
656	482	384	11
425	333	239	11
1321	725	425	12
1150	716	439	12
905	599	316	12
1055	612	397	12
807	524	288	12
1095	700	372	12
856	579	325	12
624	434	211	12
907	623	372	12
526	359	208	12
894	585	373	12
559	365	208	12
1033	622	422	12
336	215	136	12
985	583	380	12
685	473	313	12
597	408	255	12
516	328	189	12
413	270	196	12
388	276	200	12
466	249	180	12
1282	907	569	12
1095	685	442	12
511	354	246	12
230	174	129	12
272	213	182	12
164	121	76	12
188	149	116	12
196	187	155	13
150	93	71	13
170	144	114	13
534	383	291	13
185	159	127	13
178	142	115	13
439	357	312	13
262	213	167	13
244	172	143	13
1751	1011	738	13
2139	1287	899	13
584	419	342	13
386	304	240	13
604	439	317	13
210	200	162	13
227	209	170	13
398	346	296	13
269	196	145	13
83	64	53	13
95	71	49	13
300	223	137	13
464	354	234	13
193	146	91	13
186	164	143	13
636	529	460	13
167	136	114	13
531	378	297	14
144	100	81	14
2144	1162	712	14
2134	1150	752	14
150	91	50	14
63	49	26	14
199	146	97	14
434	287	175	14
624	395	291	14
148	116	81	14
132	80	49	14
148	96	64	14
1107	640	433	14
432	254	163	14
402	257	161	14
82	50	28	14
137	116	68	14
37	35	27	14
141	112	77	14
28	14	13	14
90	78	63	14
334	252	182	14
216	192	135	15
451	391	264	15
138	120	82	15
902	559	427	15
220	182	133	15
534	400	356	15
123	93	73	15
2183	1344	936	15
433	315	222	15
1840	1026	702	15
433	323	234	15
303	278	220	16
161	127	109	16
337	304	243	16
80	80	72	16
112	109	83	16
214	181	154	16
158	148	118	16
366	350	287	16
110	110	94	16
2463	1701	1321	16
483	376	296	16
671	586	509	16
1001	661	566	16
92	82	49	16
158	125	102	16
1123	913	805	16
123	103	74	16
366	284	229	16
91	78	42	16
480	436	354	16
86	82	70	16
144	127	99	16
572	413	275	16
265	195	159	16
88	80	69	17
400	335	242	17
540	448	347	17
312	247	204	17
222	176	142	17
265	206	147	17
614	402	306	17
247	197	159	17
200	158	118	17
836	519	385	17
1914	1225	918	17
244	209	172	17
110	93	81	17
157	133	114	17
465	343	206	17
170	170	115	17
264	217	148	17
183	156	119	17
433	317	246	17
159	134	117	17
256	207	165	17
564	467	363	17
184	144	107	17
214	187	143	17
319	243	209	17
195	153	110	17
66	61	55	17
683	484	316	17
683	550	422	17
272	234	193	17
153	117	100	17
168	143	106	18
180	127	98	18
178	107	85	18
127	83	59	18
104	83	58	18
477	324	197	18
313	202	157	18
437	263	176	18
296	177	126	18
226	131	91	18
936	624	457	18
414	309	231	18
381	301	210	18
437	284	200	18
209	166	124	18
289	258	204	18
311	230	171	18
100	64	25	18
102	63	39	18
330	281	204	18
489	387	276	18
286	211	153	18
441	329	216	19
568	413	240	19
550	390	265	19
104	87	64	19
103	89	66	19
236	184	124	19
1321	714	446	19
324	246	148	19
1076	717	500	19
149	128	88	19
260	179	124	19
526	354	196	19
494	310	199	19
216	167	101	19
278	224	182	20
202	173	143	20
463	372	309	20
432	341	282	20
559	411	325	20
574	384	253	20
141	112	73	20
110	74	66	20
285	192	160	20
1466	882	661	20
413	268	205	20
245	215	165	20
58	51	44	20
1807	1016	687	20
1784	1083	737	20
242	201	137	20
442	306	212	20
63	42	38	20
149	93	78	20
116	90	69	20
223	194	156	20
172	158	145	20
296	279	254	21
387	387	295	21
116	115	96	21
291	272	237	21
197	197	165	21
64	64	58	21
939	890	772	21
213	201	184	21
416	407	337	21
378	353	283	21
262	255	203	21
287	285	275	21
1342	1192	944	21
208	207	190	21
1011	905	760	21
65	63	53	21
1047	944	761	21
1047	840	660	21
71	71	66	21
227	219	183	21
654	653	530	21
168	168	139	21
176	174	138	21
211	205	184	21
285	285	264	21
147	147	118	21
257	254	198	21
564	547	498	21
196	193	186	21
149	133	111	21
605	592	491	21
121	112	110	21
268	257	224	21
233	218	206	21
174	167	136	21
560	559	534	21
230	224	203	21
128	128	110	21
178	173	138	21
476	462	399	21
803	747	659	21
733	675	570	21
349	330	300	21
151	121	85	21
307	286	210	21
559	545	477	21
296	296	258	21
102	102	82	21
85	83	82	21
708	707	647	21
280	271	237	21
186	185	177	21
121	121	94	21
242	238	189	21
236	231	188	21
173	164	146	21
716	695	581	21
280	276	218	21
76	76	65	21
239	224	198	21
159	153	140	21
562	551	448	21
119	119	105	21
225	213	184	21
249	238	191	21
396	380	303	21
359	354	333	21
351	341	269	21
421	393	325	21
780	753	668	21
396	394	391	21
134	129	126	21
208	206	180	21
323	322	276	21
178	175	141	21
282	280	215	21
717	648	503	21
2014	1296	869	22
2777	1702	1138	22
2226	1387	933	22
1673	1110	742	22
2047	1259	852	22
2528	1497	1047	22
1038	1012	912	23
1071	1019	948	23
1285	1250	1166	23
910	880	838	23
754	734	689	23
416	402	380	23
888	846	797	23
657	644	587	23
1120	1082	1042	23
1693	1642	1538	23
1959	1872	1774	23
1206	1092	1037	23
445	438	400	23
164	159	150	23
739	729	703	23
383	372	355	23
153	151	145	23
116	114	97	23
714	700	679	23
740	734	706	23
318	309	297	23
158	155	143	23
651	639	547	23
512	505	475	23
268	267	251	23
212	203	193	23
219	201	191	23
438	433	399	23
172	167	159	23
233	233	212	23
190	188	169	23
548	545	519	23
147	143	130	23
528	526	474	23
552	530	506	23
163	159	155	23
195	183	177	23
171	166	154	23
527	509	478	23
625	622	592	23
308	305	294	23
400	398	381	23
765	756	706	23
173	167	162	23
415	411	395	23
782	782	756	23
580	572	564	23
829	793	746	23
712	708	690	23
358	351	328	23
313	311	300	23
175	173	166	23
792	767	735	23
812	791	758	23
420	417	412	24
396	394	389	24
388	384	383	24
241	241	240	24
2082	1925	1619	24
2332	2210	1475	24
593	506	471	24
182	176	162	24
287	282	278	24
267	262	250	24
190	184	179	24
106	106	90	24
590	561	528	24
190	188	183	24
479	371	323	24
187	187	155	24
677	631	590	24
302	300	286	24
448	448	440	24
243	242	240	24
192	189	186	24
141	131	131	24
453	453	453	24
217	214	208	24
137	137	135	24
236	236	216	24
475	461	400	24
253	251	232	24
138	135	129	24
95	86	78	24
96	95	95	24
255	255	250	24
89	85	85	24
476	456	447	24
312	305	300	24
364	364	360	24
1117	1083	1018	25
86	85	83	25
915	864	835	25
1022	984	901	25
1519	1467	1416	25
218	204	198	25
213	212	204	25
263	256	245	25
322	313	299	25
132	128	126	25
271	260	248	25
154	150	144	25
190	186	181	25
543	533	503	25
149	148	142	25
172	169	162	25
361	356	344	25
341	334	322	25
229	226	220	25
231	226	218	25
110	102	98	25
453	449	440	25
545	521	504	25
334	330	317	25
504	488	480	25
536	526	516	25
185	183	176	25
455	447	430	25
213	209	200	25
278	273	264	25
287	279	272	25
168	164	150	25
227	223	212	25
54	51	48	25
287	279	263	25
251	241	236	25
234	231	221	25
72	71	69	25
301	292	286	25
172	169	165	25
452	448	435	25
256	252	247	25
216	216	209	25
336	329	316	25
278	270	260	25
344	340	331	25
452	439	386	26
722	689	625	26
377	354	328	26
379	376	345	26
876	701	503	26
333	326	318	26
606	580	550	26
621	584	547	26
147	139	137	26
834	832	646	26
432	410	371	26
561	436	338	26
700	697	574	26
280	277	255	26
144	139	123	26
240	219	207	26
579	553	545	26
619	606	576	26
519	501	444	26
554	507	463	26
294	288	222	26
380	354	326	26
562	538	525	26
524	514	482	26
194	182	164	26
97	96	88	26
280	265	253	26
734	618	495	26
578	575	571	26
633	615	597	26
1328	1193	968	26
2141	1610	1227	26
2640	2232	1703	26
1554	1035	827	26
567	555	529	26
202	199	185	26
541	519	485	26
219	218	208	26
334	316	306	26
554	538	376	26
323	313	232	26
473	436	428	26
247	233	230	26
372	354	326	26
256	253	238	26
210	206	202	26
700	649	617	26
416	394	375	26
1848	1774	1669	27
925	864	791	27
1375	1318	1255	27
1738	1549	1402	27
1187	1087	986	27
1058	862	709	27
2056	1954	1808	27
672	665	553	27
432	428	412	27
130	129	123	27
1020	962	785	27
171	168	152	27
357	355	340	27
105	105	103	27
392	376	281	27
705	686	644	27
303	300	282	27
391	385	367	27
76	76	75	27
102	102	97	27
170	170	164	27
379	377	325	27
208	195	188	27
125	125	119	27
638	605	550	27
223	203	185	27
134	130	107	27
604	586	567	27
372	351	311	27
230	224	218	27
546	535	498	27
708	630	568	27
632	625	623	27
318	313	305	27
666	656	628	27
270	270	268	27
124	101	97	27
250	249	241	27
270	270	265	27
229	228	216	27
298	298	292	27
985	961	872	27
929	929	860	27
255	249	242	27
278	278	253	27
362	360	350	27
221	206	193	27
220	218	203	27
527	518	509	27
285	282	278	27
348	340	334	27
831	831	781	27
477	474	447	27
323	319	308	27
171	168	152	27
128	128	121	27
757	738	719	27
107	107	101	27
426	416	388	27
213	205	194	27
122	122	117	27
1470	1383	1256	27
224	216	179	27
240	240	215	27
237	236	233	27
160	160	153	27
252	235	214	27
610	601	585	27
200	189	162	27
269	254	234	27
1526	1424	1295	27
132	131	127	27
148	145	135	27
210	202	192	27
170	168	162	27
153	149	145	27
329	322	286	27
351	350	323	27
91	91	85	27
358	353	338	27
965	951	883	28
1188	1102	1012	28
950	931	886	28
1167	1136	1077	28
557	548	496	28
1042	1020	956	28
1017	999	959	28
385	332	304	28
386	381	371	28
365	364	347	28
385	379	361	28
425	404	393	28
184	184	179	28
240	240	232	28
153	153	138	28
343	341	335	28
347	346	336	28
293	291	285	28
535	534	525	28
124	119	114	28
359	348	325	28
156	153	141	28
337	334	328	28
276	275	270	28
118	118	113	28
176	176	172	28
205	205	203	28
218	213	209	28
204	193	182	28
785	782	750	28
321	320	315	28
313	313	309	28
120	120	118	28
744	743	732	28
412	408	341	28
355	348	319	28
317	297	281	28
318	317	301	28
603	579	543	28
519	516	492	28
189	189	183	28
122	117	111	28
294	291	282	28
298	297	286	28
680	655	602	28
376	370	349	28
158	158	153	28
378	341	328	28
91	91	89	28
385	384	378	28
172	166	158	28
62	62	62	28
107	106	105	28
137	134	114	28
128	127	114	28
356	338	326	29
280	273	261	29
212	198	184	29
240	233	210	29
287	281	261	29
145	142	138	29
155	153	140	29
223	212	191	29
406	378	352	29
121	117	112	29
82	80	76	29
544	536	496	29
163	148	126	29
409	408	400	29
196	190	176	29
160	156	152	29
198	186	173	29
363	327	304	29
337	326	304	29
166	160	142	29
439	431	421	29
249	241	226	29
251	245	236	29
125	123	117	29
342	332	318	29
127	125	119	29
139	139	135	29
1171	1155	1114	29
1326	1274	1176	29
1351	1126	1082	29
417	403	384	29
242	234	218	29
179	170	157	29
293	289	269	29
124	122	106	29
741	724	692	29
125	119	110	29
130	127	127	29
465	462	448	29
336	326	323	29
282	281	275	29
192	184	173	29
302	293	282	29
344	340	335	29
245	234	225	29
139	126	121	29
120	115	111	29
131	128	122	29
501	497	483	29
315	310	301	29
198	197	194	29
237	234	230	29
1890	1740	1457	30
830	790	672	30
1454	1425	1212	30
1717	1669	1434	30
1184	1078	930	30
887	847	733	30
1158	1068	912	30
1222	1126	957	30
1208	1112	962	30
2096	1664	1292	30
2507	2329	1960	30
2136	1917	1625	30
1554	1425	1204	30
1965	1818	1528	30
1566	1408	1182	30
1792	1649	1402	30
2486	2388	2034	30
2147	1965	1654	30
2174	1956	1665	30
1741	1598	1363	30
2173	1996	1682	30
2693	2470	2326	30
1947	1816	1527	30
1609	1326	1128	30
940	793	667	30
2760	2700	2298	30
395	392	339	30
306	300	258	30
491	485	420	30
715	704	617	30
216	210	182	30
353	353	302	30
750	750	643	30
259	255	221	30
1566	1532	1328	30
289	270	236	30
311	311	265	30
258	248	216	30
526	516	449	30
145	144	125	30
473	448	384	30
998	990	851	30
590	588	500	30
297	289	249	30
2422	2327	2167	30
155	154	135	30
288	285	244	30
598	593	509	30
1828	1787	1573	30
2051	2027	1793	30
1140	1087	987	30
1180	1083	944	30
948	919	817	30
1010	973	828	30
2163	1984	1686	30
1002	920	835	30
2295	2231	1955	30
1187	1083	969	30
854	811	704	30
1015	987	850	30
222	213	184	30
116	115	98	30
418	410	358	30
243	241	207	30
300	294	251	30
431	417	376	30
227	225	203	30
879	839	777	31
531	519	510	31
1126	1048	858	31
286	274	211	31
564	525	459	31
405	394	342	31
682	645	591	31
135	134	112	31
216	215	179	31
1128	1034	953	31
1936	1820	1704	31
1346	1194	973	31
588	554	460	31
264	236	197	31
456	445	368	31
299	291	260	31
301	299	269	31
1352	1188	1039	31
172	163	143	31
148	143	124	31
278	260	252	31
146	145	140	31
582	534	428	31
164	162	119	31
170	170	155	31
338	317	274	31
638	600	548	31
330	313	254	31
1770	1192	814	32
1113	1069	832	32
1441	1050	736	32
2018	1479	1071	32
877	699	522	32
1183	697	435	32
1299	908	594	32
1558	1273	877	32
1735	1329	945	32
1219	875	594	32
1136	766	483	32
940	713	475	32
741	553	367	32
731	495	312	32
1542	1074	847	32
1819	1172	818	32
1397	1245	1003	32
927	927	834	32
1218	1087	978	32
323	319	222	32
1029	1023	696	32
1762	1453	1167	32
277	272	235	32
1650	1063	880	32
954	941	815	32
1585	959	673	32
1788	1363	921	32
1072	855	684	32
703	395	281	32
2269	1384	906	32
333	242	190	32
905	764	696	32
587	497	353	32
823	608	550	32
823	727	548	32
938	554	430	32
844	641	554	32
288	286	230	32
168	163	121	32
235	194	153	32
290	258	192	32
139	139	132	32
61	57	41	32
575	461	352	32
461	460	438	32
144	142	139	32
140	140	132	32
144	127	115	32
146	146	139	32
784	750	673	32
856	848	770	32
169	162	146	32
896	801	668	32
753	516	462	32
268	236	195	32
255	238	203	32
90	81	79	32
89	88	85	32
486	468	462	32
300	300	290	32
280	280	213	32
497	493	370	32
437	434	331	32
305	303	255	32
130	129	117	32
94	89	84	32
112	112	105	32
78	78	77	32
185	184	168	32
463	422	350	32
433	421	331	32
353	289	214	32
451	407	314	32
382	382	349	32
887	839	719	32
1663	1442	1214	32
185	184	176	32
73	71	66	32
93	93	87	32
272	272	257	32
249	248	236	32
169	168	151	32
840	819	693	32
251	251	224	32
431	389	318	32
61	60	57	32
82	76	64	32
204	192	164	32
492	467	374	32
625	625	502	32
712	640	586	32
600	551	528	32
880	836	580	32
681	623	425	32
573	507	409	32
372	368	337	32
542	497	415	32
313	311	295	32
346	334	293	32
439	387	321	32
255	227	208	32
150	148	136	32
86	81	79	32
770	764	742	33
139	139	135	33
87	85	84	33
650	639	614	33
151	151	147	33
358	352	344	33
1109	1087	1038	33
665	660	599	33
727	716	684	33
772	739	653	33
635	617	581	33
278	268	261	33
130	129	128	33
303	301	294	33
280	276	261	33
73	73	72	33
437	434	422	33
296	278	270	33
546	544	384	33
261	257	252	33
193	192	154	33
103	101	93	33
547	542	533	33
132	131	129	33
316	313	306	33
355	348	338	33
96	95	93	33
795	776	754	33
331	329	319	33
361	360	354	33
980	959	940	33
448	444	431	33
693	685	670	33
108	105	101	33
185	179	173	33
763	738	700	33
126	126	121	33
240	234	212	33
216	212	204	33
564	563	540	33
226	225	223	33
161	161	158	33
112	112	112	33
253	249	244	33
184	181	177	33
133	133	132	33
1892	1458	1192	34
1987	1719	1505	34
1740	1334	1133	34
2668	2378	1949	34
2528	2367	2176	34
2344	1896	1534	34
2377	2143	2042	34
2126	1948	1881	34
2190	2010	1672	34
1806	1552	1262	34
1300	1300	1275	34
2929	2578	2198	34
1935	1509	1233	34
2521	2106	1672	34
1598	1432	1199	34
1218	1038	856	34
573	477	382	34
539	534	494	34
391	382	348	34
319	297	269	34
258	245	217	34
336	332	324	34
300	292	258	34
810	792	766	34
330	330	318	34
97	97	93	34
727	717	646	34
250	247	222	34
317	305	281	34
355	346	295	34
163	153	129	34
444	436	408	34
657	591	482	34
137	135	129	34
415	411	363	34
90	89	88	34
133	119	106	34
953	953	914	34
704	668	607	34
284	276	249	34
565	524	473	34
392	368	293	34
420	411	357	34
455	433	362	34
423	407	341	34
1133	1110	1088	35
822	815	801	35
1515	1495	1455	35
184	183	182	35
131	131	130	35
362	359	352	35
150	149	146	35
243	242	239	35
423	420	412	35
437	433	425	35
955	951	942	35
195	193	190	35
452	450	444	35
180	180	178	35
919	907	898	35
797	786	725	35
161	160	157	35
716	701	674	35
329	321	314	35
349	348	344	35
761	757	722	35
172	170	168	35
178	176	170	35
270	269	265	35
168	164	164	35
560	548	542	35
202	202	198	35
1180	1124	1051	35
986	969	941	35
1143	1122	1092	35
1308	1282	1244	35
433	432	425	35
291	289	272	35
436	435	427	35
1030	986	967	36
542	512	506	36
720	682	671	36
955	900	838	36
1059	1003	989	36
997	921	829	36
250	202	190	36
1002	956	939	36
877	820	809	36
1694	1606	1585	36
789	789	774	36
1135	1100	1081	36
794	702	698	36
1697	1504	1474	36
1635	1518	1474	36
1303	1190	1166	36
1681	1610	1598	36
1371	1271	1127	36
1292	1243	1224	36
1416	1344	1320	36
406	400	392	36
238	231	229	36
805	772	756	36
258	249	245	36
317	317	316	36
392	392	387	36
158	158	157	36
317	317	316	36
174	174	169	36
302	302	298	36
172	166	143	36
95	90	82	36
1055	1018	998	36
153	153	150	36
105	102	99	36
417	413	405	36
404	394	362	36
265	262	262	36
360	360	354	36
158	158	156	36
535	526	516	36
245	235	231	36
386	373	368	36
1669	1652	1628	36
753	730	718	36
443	410	404	36
353	353	349	37
375	369	366	37
198	198	194	37
119	119	118	37
2331	2191	1836	37
2445	2362	1554	37
2417	2290	2072	37
492	491	487	37
261	261	259	37
194	194	191	37
270	270	266	37
598	597	586	37
267	264	261	37
56	56	56	37
170	170	167	37
250	250	245	37
739	725	702	37
251	249	244	37
107	107	107	37
163	163	163	37
224	224	224	37
540	540	537	37
179	179	179	37
361	361	359	37
579	577	566	37
294	294	289	37
104	104	102	37
380	377	369	37
362	359	352	37
143	143	141	37
599	599	588	37
242	242	239	37
130	130	127	37
132	132	131	37
476	465	462	37
39	39	39	37
467	467	458	37
298	298	290	37
64	64	64	37
836	830	816	37
323	323	320	37
229	229	226	37
268	260	258	37
113	113	112	37
216	212	210	37
599	599	589	37
154	154	152	37
90	90	89	37
566	560	545	37
47	47	47	37
360	356	354	37
443	434	412	37
318	318	316	37
154	153	151	37
1127	1017	837	38
929	815	734	38
927	891	832	38
584	564	444	38
609	566	443	38
679	653	555	38
878	860	735	38
1256	1135	929	38
217	215	205	38
60	60	58	38
314	305	264	38
264	246	231	38
142	142	135	38
343	343	330	38
570	569	490	38
315	311	265	38
212	212	190	38
550	550	546	38
371	366	350	38
86	86	84	38
211	211	205	38
303	256	224	38
337	333	318	38
351	327	296	38
457	455	451	38
367	360	342	38
355	353	348	38
358	357	329	38
201	193	178	38
197	195	183	38
240	239	229	38
75	74	70	38
315	306	283	38
215	214	208	38
157	156	151	38
301	301	297	38
312	309	302	38
199	199	195	38
122	122	122	38
146	145	142	38
391	383	345	38
162	157	146	38
428	427	418	38
177	172	170	38
148	146	141	38
115	115	109	38
363	357	329	38
200	196	186	38
398	386	363	38
384	384	362	38
207	205	198	38
136	132	116	38
669	648	593	38
198	194	181	38
326	325	321	38
174	173	172	38
312	301	279	39
255	253	236	39
211	209	191	39
779	739	659	39
246	239	204	39
232	227	205	39
259	252	241	39
210	203	191	39
393	393	360	39
30	30	25	39
233	229	214	39
174	169	158	39
107	104	93	39
298	282	255	39
196	194	176	39
382	361	333	39
276	272	245	39
293	289	281	39
30	30	29	39
167	167	161	39
322	322	311	39
1356	1253	1058	39
501	477	433	39
322	305	264	39
589	566	497	39
264	249	221	39
239	234	217	39
228	208	188	39
284	275	256	39
66	66	60	39
168	168	152	39
288	286	260	39
231	223	204	39
197	192	173	39
65	65	62	39
922	906	720	40
1284	1251	1022	40
1440	1322	858	40
980	949	873	40
512	459	371	40
868	849	769	40
870	795	624	40
769	723	640	40
573	540	508	40
510	463	374	40
180	180	156	40
344	344	338	40
259	258	183	40
468	444	414	40
741	625	506	40
515	511	438	40
314	308	269	40
226	223	166	40
161	161	153	40
370	367	345	40
109	109	105	40
307	289	265	40
302	295	257	40
747	724	594	40
627	592	556	40
551	550	500	40
551	525	475	40
441	393	262	40
452	440	396	40
771	760	709	40
626	622	568	40
450	448	413	40
196	196	194	40
220	218	190	40
177	177	173	40
347	293	205	40
163	154	141	40
820	770	695	40
472	472	431	40
287	287	269	40
701	683	576	40
581	578	501	40
360	312	185	40
1368	1230	1193	41
671	614	535	41
1155	1069	896	41
1247	1118	945	41
1571	1411	1274	41
1649	1552	1389	41
1383	1307	1196	41
1215	1017	832	41
1164	1065	922	41
990	901	811	41
1606	1469	1304	41
1328	1264	1216	41
1279	1188	954	41
996	915	833	41
258	254	246	41
397	388	373	41
445	430	418	41
382	376	364	41
289	259	257	41
550	533	503	41
375	356	336	41
327	297	280	41
354	339	322	41
584	567	544	41
274	267	263	41
466	422	414	41
383	375	365	41
570	564	557	41
174	171	168	41
233	230	222	41
207	205	194	41
167	160	150	41
609	601	564	41
955	902	744	41
443	440	422	41
443	419	359	41
292	288	270	41
188	170	161	41
307	297	279	41
224	208	197	41
601	575	530	41
480	471	460	41
461	456	434	41
379	372	354	41
419	400	380	41
157	150	147	41
140	139	110	41
675	664	611	42
1126	1060	960	42
968	949	930	42
866	854	783	42
1305	1267	1166	42
149	146	132	42
847	821	741	42
649	635	573	42
532	512	463	42
326	324	315	42
277	272	267	42
565	561	508	42
298	285	283	42
439	431	414	42
247	244	233	42
276	271	258	42
653	633	584	42
463	447	429	42
828	815	743	42
158	156	142	42
1050	1027	913	42
499	495	457	42
464	457	435	42
1047	1028	946	42
369	362	355	42
166	166	154	42
203	203	191	42
222	216	199	42
377	369	337	42
765	758	720	42
783	716	660	42
354	347	331	42
688	677	629	42
428	419	398	42
588	578	531	42
777	734	614	42
491	477	433	42
1891	1661	1300	43
1435	1307	1255	43
1875	1713	1628	43
1151	1040	963	43
1997	1820	1669	43
1330	1185	1101	43
1123	1052	1003	43
1762	1551	1202	43
1125	1037	948	43
1581	1417	1130	43
1312	1183	1119	43
1256	1139	1029	43
1508	1364	1248	43
2272	2043	1851	43
854	818	670	43
67	67	65	43
745	735	728	43
735	715	686	43
759	740	710	43
630	621	582	43
577	568	559	43
134	134	132	43
429	410	398	43
777	777	762	43
763	758	743	43
180	179	176	43
107	107	105	43
474	472	468	43
241	234	232	43
329	327	324	43
461	447	439	43
262	256	244	43
508	487	464	43
301	278	271	43
550	547	542	43
730	723	700	43
295	294	292	43
418	414	408	43
415	412	375	43
395	393	390	43
553	549	540	43
296	293	284	43
894	884	812	43
943	928	822	43
1193	1160	1064	43
451	448	443	43
374	374	367	43
127	126	125	43
547	546	542	43
229	228	225	43
276	275	272	43
763	757	745	43
370	369	365	43
536	535	524	43
130	130	127	43
1074	1029	924	43
282	260	252	43
216	212	201	43
368	332	326	43
408	406	388	43
68	68	67	43
367	366	346	43
457	437	418	43
125	125	120	43
387	384	364	43
482	466	438	43
457	448	425	43
130	128	121	43
360	358	348	44
176	176	173	44
80	78	76	44
373	369	363	44
122	118	115	44
549	543	536	44
310	308	303	44
1401	1344	1300	44
1373	1330	1292	44
115	115	114	44
378	373	360	44
238	238	235	44
309	307	298	44
59	59	58	44
47	47	47	44
246	244	242	44
252	249	244	44
57	57	56	44
226	225	223	44
175	175	171	44
178	176	172	44
137	134	134	44
216	214	211	44
587	568	521	44
226	224	218	44
603	598	578	44
251	251	246	44
121	121	119	44
255	255	255	44
432	429	419	44
262	262	257	44
698	690	677	44
555	553	542	44
376	376	364	44
755	755	727	45
109	108	107	45
97	97	97	45
269	269	259	45
251	251	248	45
113	96	87	45
223	223	221	45
65	65	65	45
231	231	224	45
306	303	291	45
73	73	72	45
70	70	69	45
159	158	154	45
204	200	196	45
146	132	129	45
306	306	297	45
319	319	310	45
163	163	163	45
156	145	145	45
193	172	171	45
178	178	176	45
148	148	144	45
957	953	854	45
1573	1223	1025	45
569	489	443	45
119	119	117	45
1631	1460	1341	45
101	101	97	45
125	124	118	45
284	265	255	45
938	913	873	45
246	243	235	45
138	138	135	45
299	299	293	45
76	74	72	45
142	142	135	45
449	445	433	45
103	103	101	45
43	43	43	45
309	309	297	45
128	128	128	45
102	102	101	45
464	464	453	45
628	606	567	45
535	527	510	45
131	131	127	45
548	548	536	45
203	203	196	45
493	490	479	45
187	187	184	45
70	70	70	45
606	606	586	45
80	80	76	45
122	122	120	45
72	72	69	45
874	865	843	45
71	71	71	45
74	74	74	45
322	277	263	45
360	359	342	45
39	38	36	45
126	124	118	45
400	389	377	45
199	192	189	45
155	152	126	46
116	113	113	46
208	196	192	46
319	317	314	46
78	78	75	46
82	70	60	46
76	76	74	46
126	116	112	46
237	237	205	46
317	312	267	46
81	81	81	46
693	664	580	46
30	28	28	46
432	430	372	46
30	30	30	46
2060	2043	2004	46
71	66	66	46
155	147	142	46
748	744	737	46
95	95	93	46
88	88	86	46
33	29	29	46
123	115	112	46
1703	1669	1594	46
125	118	100	46
21	21	21	46
398	394	383	46
99	99	97	46
110	110	110	46
155	155	152	46
42	42	41	46
210	210	205	46
263	261	224	46
133	133	131	46
147	140	134	46
1200	1175	1022	46
312	312	309	46
529	518	502	46
139	137	135	46
1044	1007	865	47
618	600	588	47
1003	985	967	47
1060	1036	1013	47
1021	1001	983	47
933	915	881	47
1081	1051	1030	47
1078	1053	1032	47
912	861	838	47
681	654	621	47
797	764	743	47
915	870	851	47
393	373	360	47
363	346	336	47
616	606	592	47
451	445	436	47
259	255	248	47
169	169	167	47
457	453	445	47
131	130	127	47
866	839	823	47
390	386	377	47
560	539	509	47
158	158	132	47
599	599	577	47
158	155	147	47
481	471	466	47
143	140	137	47
139	137	132	47
436	436	426	47
98	97	93	47
392	392	381	47
132	132	128	47
134	133	131	47
482	481	472	47
141	140	133	47
113	113	110	47
250	244	239	47
100	99	97	47
248	248	246	47
80	80	78	47
650	648	628	47
83	83	81	47
839	830	814	47
227	226	223	47
313	313	310	47
126	126	125	47
232	229	221	47
306	305	297	47
244	239	234	47
205	204	198	47
884	859	831	47
286	285	276	47
128	126	123	47
389	389	386	48
107	107	106	48
215	215	213	48
527	527	522	48
210	210	208	48
144	144	143	48
542	537	529	48
191	191	188	48
254	254	251	48
164	164	161	48
78	78	77	48
110	110	108	48
117	115	113	48
274	263	242	48
173	173	169	48
244	243	240	48
367	367	360	48
543	543	535	48
76	76	76	48
83	83	82	48
221	221	218	48
219	219	217	48
490	489	480	48
155	155	154	48
91	91	90	48
131	131	129	48
412	412	406	48
252	252	250	48
78	78	78	48
348	348	345	48
206	206	205	48
139	139	138	48
474	474	466	48
290	290	284	48
140	140	139	48
55	55	54	48
534	534	524	48
281	281	277	48
433	432	429	48
207	207	205	48
355	354	352	48
361	361	358	48
226	223	219	48
79	76	76	48
224	224	222	48
343	343	340	48
150	150	147	48
114	114	112	48
209	209	208	48
590	590	585	48
295	287	282	48
130	130	128	48
444	444	436	48
99	99	98	48
79	79	78	48
350	350	344	48
327	327	321	48
450	449	443	48
385	383	379	48
288	288	283	48
554	554	543	48
550	543	536	48
83	83	83	48
244	244	241	48
265	265	262	48
189	189	187	48
1045	1016	1000	48
981	968	949	48
874	863	842	48
1308	1236	1208	48
1215	1208	1129	48
912	908	890	48
1654	1337	941	49
1475	1230	783	49
1564	1276	913	49
1221	765	602	49
1197	979	780	49
197	166	136	49
1264	1086	869	49
1320	996	700	49
987	895	840	49
1218	1004	594	49
1122	832	576	49
1136	968	774	49
1512	1278	1001	49
1468	1202	920	49
1173	959	768	49
2000	1589	1186	49
1459	1228	929	49
1385	1138	923	49
987	817	676	49
1082	890	639	49
1562	1266	1044	49
1257	1198	1140	49
1645	1314	943	49
1264	1012	828	49
1499	1421	1084	49
1727	1440	1152	49
1516	1195	860	49
1469	1197	907	49
1316	964	606	49
1347	1149	778	49
853	708	543	49
1220	972	705	49
975	797	603	49
1252	1194	1145	49
810	802	534	49
1276	1048	596	49
1523	1258	1016	49
1583	1155	924	49
1400	939	582	49
412	390	309	49
457	404	326	49
180	162	123	49
356	316	302	49
683	585	438	49
666	642	504	49
539	530	421	49
180	180	166	49
260	254	213	49
513	494	412	49
811	774	646	49
426	404	330	49
290	278	237	49
641	574	444	49
1316	1104	831	49
731	673	577	49
953	863	770	49
345	330	276	49
543	513	469	49
263	257	221	49
305	286	254	49
656	618	517	49
336	329	273	49
416	400	339	49
224	210	181	49
1128	1106	1062	49
630	604	502	49
193	187	173	49
493	470	383	49
[truncated: 94,192 more rows]

## Sheet: Russia 2011
226	130	73	8
179	138	80	8
602	409	235	8
700	422	292	8
560	324	134	8
161	131	93	8
215	134	80	8
2574	1547	1293	8
1355	708	296	8
261	114	61	8
1497	893	427	8
194	148	66	8
1256	807	412	8
399	352	150	8
189	106	73	8
1380	817	361	8
380	252	115	8
1298	741	400	8
178	152	123	3
2056	1788	1231	1
1264	1165	1115	3
2042	1651	1142	7
1093	1065	967	3
1063	953	865	1
1630	1459	1070	7
2107	1891	1669	3
1793	1502	1084	7
775	495	282	1
567	487	406	3
478	443	377	7
198	166	113	7
1523	1238	892	7
512	412	234	7
1210	1106	1040	3
785	629	421	3
2594	1515	822	1
1859	1016	853	3
158	135	94	3
931	735	646	3
2126	2027	1901	3
1432	1233	992	7
1487	1334	1183	3
1565	1465	1208	7
596	540	496	3
1605	1118	774	7
2264	1956	1319	7
1763	1406	988	7
420	335	280	3
2809	1744	1175	7
1266	970	651	7
1761	1417	921	7
1107	1009	834	7
292	220	158	7
2005	1000	430	6
1872	1478	975	7
2300	1411	805	7
1816	1044	637	7
335	218	133	7
1827	940	359	6
648	421	308	7
780	546	198	7
2082	1024	420	6
2712	1290	520	6
309	223	97	7
2422	1761	988	6
2624	1364	474	6
1860	977	431	6
1989	1102	589	4
1947	1664	1338	4
1276	674	302	6
542	425	336	4
1948	870	266	6
524	380	272	6
1506	868	449	6
2909	1267	446	6
1486	1137	677	6
1347	640	258	2
2322	982	368	6
462	454	225	6
333	239	141	4
759	598	406	2
523	423	312	2
1101	933	717	7
2177	1810	1413	3
2616	1301	606	2
1145	654	329	6
2912	1466	761	6
993	762	468	7
523	510	412	4
2189	926	379	6
668	454	332	4
2403	1238	537	6
136	106	70	2
286	251	145	7
211	202	127	7
1877	1415	989	6
2371	2151	1233	6
3028	1957	1220	6
2239	1172	389	6
1573	950	401	6
1003	823	736	2
2630	1334	460	6
2740	1359	443	6
1491	935	448	6
1976	1460	1072	4
1043	939	736	2
487	381	251	6
2285	1423	818	6
2536	1357	592	6
187	122	77	2
2181	1453	798	6
818	649	478	2
588	373	249	4
2824	2102	1631	1
1959	909	466	2
426	409	184	6
605	403	243	6
2602	1310	546	6
1524	763	326	6
160	122	77	2
1438	918	474	6
2769	2080	1167	6
548	444	355	3
1906	1349	950	7
2247	1175	417	6
2609	1792	1242	1
1570	625	212	6
2842	1328	411	6
2938	1983	1271	6
917	504	278	4
2318	1351	870	7
1306	885	513	7
2289	754	292	6
1440	761	294	6
1635	1499	1038	7
1817	1098	495	6
1943	723	232	7
1699	880	439	6
375	253	162	4
1251	1192	1047	3
778	620	411	4
642	570	352	7
2018	1026	402	6
1350	1206	1085	2
1818	1312	670	6
1398	758	442	2
931	706	504	4
2341	922	394	6
1857	1217	627	6
2064	1512	1339	3
914	824	751	4
1821	842	397	4
2195	1871	1255	4
1659	1180	686	6
759	529	338	2
1042	972	671	4
1661	1087	681	7
1767	922	438	2
294	192	142	6
2736	1578	726	6
322	296	192	4
1548	973	525	6
2479	2072	1471	6
206	142	93	2
1226	1037	606	4
2660	2097	1547	6
279	242	206	4
161	129	75	2
2298	1324	665	6
142	70	37	7
309	259	234	7
1095	818	537	2
1203	707	517	7
649	460	253	6
2630	1385	716	6
2542	1100	539	2
1614	566	168	7
1167	1150	1095	4
226	197	99	6
2087	1220	685	6
1142	709	437	2
1393	1243	1026	4
1548	728	256	6
2376	1199	428	6
2477	1417	594	6
1083	490	298	2
1684	724	256	6
985	559	314	6
1326	1004	683	2
1735	889	326	6
2956	1702	1037	6
2319	1053	396	6
655	426	230	6
2023	1011	468	2
423	228	131	16
930	802	591	11
1877	853	416	16
112	80	48	16
63	45	34	16
273	197	148	16
145	104	66	16
282	169	112	16
53	39	27	16
1441	766	424	16
179	138	106	16
486	351	279	16
231	157	89	16
407	286	181	16
557	287	150	16
993	761	680	11
304	209	143	16
147	87	63	16
201	168	135	16
1914	1420	729	11
404	256	136	16
622	372	212	11
1829	1219	621	11
379	301	267	11
875	699	590	11
509	441	341	11
375	255	156	11
1819	953	447	16
101	63	36	16
729	590	518	11
1136	852	454	11
452	350	198	0
412	327	164	0
280	223	183	11
581	348	259	11
609	326	202	16
213	211	145	11
202	174	133	16
135	131	108	13
447	380	292	13
321	185	81	12
2053	1328	638	13
871	508	389	13
244	198	119	16
561	318	113	12
2173	1160	451	10
919	565	190	12
2148	1028	388	10
1666	1051	456	10
518	455	369	13
720	480	221	10
259	190	134	13
162	111	72	13
67	21	9	13
2004	1090	528	10
444	344	255	13
41	28	15	13
467	392	335	13
252	187	127	12
141	116	95	14
1187	602	265	10
2031	1252	488	10
159	89	48	13
660	387	196	14
381	212	70	12
1449	705	253	11
2188	1062	443	10
584	336	117	16
235	180	115	13
157	122	75	12
95	86	52	16
115	101	83	13
2127	969	334	13
198	193	153	13
416	354	210	13
255	210	134	13
553	302	154	15
450	297	174	14
176	132	96	12
62	59	43	13
679	612	513	13
1082	555	214	12
387	329	281	13
318	229	96	13
222	202	177	13
273	221	168	13
2335	996	393	13
60	45	28	13
152	109	68	13
348	250	125	16
151	118	72	14
608	439	240	13
973	622	458	13
338	259	160	13
676	531	311	16
1871	1253	706	13
321	319	245	13
1529	958	417	10
232	165	114	13
217	159	75	14
518	406	171	16
290	231	139	14
2069	967	422	10
172	119	44	13
50	45	23	13
170	140	87	13
650	475	244	14
168	142	111	13
825	593	418	11
105	96	72	13
1920	1065	376	10
1941	1044	454	10
133	108	55	13
217	140	81	15
412	351	184	13
151	84	43	13
2115	1101	661	13
209	180	94	16
436	209	118	13
461	249	113	13
1959	1089	403	10
269	220	137	13
178	141	107	12
486	278	124	13
271	205	155	13
1788	987	386	10
460	289	156	13
1586	879	397	12
154	104	57	13
930	596	204	12
1656	841	367	10
1073	884	711	13
231	165	105	12
487	439	263	13
97	71	61	13
227	172	99	13
306	248	184	13
2255	1360	622	10
832	671	401	16
581	384	124	12
374	338	259	13
180	132	101	13
137	119	78	13
627	523	396	13
79	79	64	13
58	54	42	14
1218	683	307	12
888	526	298	13
636	461	232	14
987	621	215	12
88	77	51	16
1510	985	359	10
158	122	84	13
166	87	33	13
880	547	193	12
1083	670	232	12
169	141	96	13
155	151	88	13
187	128	103	13
803	494	210	12
176	165	125	13
669	429	172	12
197	158	71	12
526	359	199	16
348	223	88	13
405	256	118	12
2204	1161	762	13
85	79	47	13
253	220	106	13
2049	1420	668	10
389	326	289	13
115	109	78	16
1018	509	201	12
2345	1176	521	10
175	125	72	13
1969	984	410	10
399	221	135	14
1174	652	235	11
842	476	264	15
460	328	173	16
196	129	97	14
66	50	24	13
458	354	172	16
557	342	150	12
156	105	84	13
1951	1027	621	13
548	286	138	12
96	91	40	13
409	301	178	13
2698	1551	837	13
271	195	98	14
136	79	52	14
303	242	165	13
113	65	39	13
1121	516	193	13
263	193	123	13
612	354	116	12
540	405	236	13
410	294	136	13
257	202	120	14
1347	656	320	10
210	156	116	13
407	243	124	12
113	92	67	13
1164	598	251	12
2115	1168	470	10
505	306	141	12
175	161	113	13
169	141	85	14
545	363	128	12
1723	981	393	10
228	143	85	13
833	771	684	11
277	187	128	13
447	272	134	15
535	340	127	16
138	93	41	14
197	114	79	14
324	208	135	15
386	338	285	13
523	390	297	13
124	81	33	15
256	206	119	16
144	100	48	15
498	406	262	13
456	286	138	15
670	478	375	13
371	272	170	15
237	172	116	13
310	197	89	16
143	112	55	16
349	234	137	15
272	203	149	16
608	363	182	15
404	281	122	14
669	328	178	14
470	254	128	14
190	128	80	14
184	144	97	13
155	79	19	13
185	145	92	13
470	324	220	13
96	72	54	13
192	173	146	13
407	318	174	40
2479	1472	512	24
306	305	222	40
598	349	222	40
529	482	394	40
433	413	288	40
665	649	562	40
1114	1081	669	24
1663	1371	1027	23
1640	877	432	41
1463	1049	695	23
2525	1900	1225	24
223	215	161	41
572	513	349	40
2515	1973	1460	23
388	357	299	41
2410	1574	828	23
580	551	451	40
1934	1094	485	23
448	321	170	41
687	394	231	40
1497	1048	475	23
335	297	242	41
463	434	423	41
1785	928	455	29
2271	1260	399	23
962	612	274	37
215	195	165	41
1515	1300	726	40
2150	990	508	29
284	256	214	37
505	487	323	37
115	113	74	24
2380	1614	501	23
716	684	560	41
1407	1180	784	23
232	200	150	24
145	143	109	24
2225	1358	468	24
684	592	512	40
903	634	384	40
50	46	42	24
553	417	240	40
1610	1124	586	23
279	278	194	25
537	497	426	40
346	266	232	24
696	622	398	40
209	188	123	40
126	105	56	40
125	125	110	24
154	143	120	40
872	770	479	37
98	87	66	40
1669	874	429	29
1477	913	446	41
841	741	470	37
1843	1685	1332	37
2728	1317	636	29
715	538	381	37
798	568	328	37
143	135	113	37
2068	1320	621	37
403	392	369	37
588	383	244	37
205	199	183	37
499	313	228	37
292	288	263	37
399	382	291	37
151	149	138	37
165	159	135	37
730	392	240	37
893	792	569	40
785	662	400	40
593	569	419	40
2056	1674	1097	24
255	241	201	41
541	482	354	41
1106	965	641	37
548	482	355	41
186	171	157	37
867	670	426	37
279	269	190	37
160	154	111	37
273	253	213	37
403	376	280	37
165	151	127	37
1225	972	696	21
2786	1885	776	21
2087	1480	1052	21
2686	2047	1413	21
2032	1722	1155	21
644	406	272	38
2406	2033	1521	21
2167	1684	1096	21
2681	1913	1349	21
2605	2101	1429	21
2545	1769	1238	21
2059	1612	1113	21
2700	1889	1436	21
2558	1631	978	21
2446	1602	628	21
2756	2046	1536	21
2670	1856	1222	21
2746	2089	1501	21
2421	2185	1669	21
2819	1910	1355	21
2359	1387	549	21
1447	920	628	21
2791	2118	1485	21
2744	1969	1016	21
372	345	298	38
1811	1251	711	23
2432	1719	1210	21
2617	1881	1328	21
2539	1717	1100	21
600	591	534	40
410	391	353	40
2533	1491	1001	24
436	433	333	25
637	510	390	40
831	666	385	24
1026	746	463	23
230	216	152	41
2058	904	479	29
258	258	231	40
2278	1893	1121	40
2424	2029	1365	24
285	264	202	40
368	360	319	40
391	298	224	0
1744	1675	1239	37
1647	1428	915	37
423	313	220	40
1299	889	414	40
827	787	720	40
304	296	242	40
244	243	233	41
2540	1838	1256	21
2630	1651	1136	22
2164	1562	1093	21
2688	1992	1406	22
1900	817	413	29
351	338	308	40
2229	1101	410	22
2522	1770	1239	22
1923	1448	833	37
1808	1332	938	22
2413	1734	1274	22
2382	1615	1125	23
458	451	394	37
2001	1299	588	29
269	257	184	40
2745	1926	1380	22
2191	1559	1088	23
71	70	42	23
2422	1730	1137	23
158	135	86	23
759	568	330	23
560	416	235	21
2108	1466	1030	23
1370	1366	1321	23
2119	1472	1064	23
201	162	119	23
2065	1299	620	21
510	509	494	23
1814	1379	1090	21
1958	1560	1019	21
2176	1492	1080	21
121	111	74	23
1399	667	316	21
2305	1798	1230	21
1772	1446	1083	21
2034	1661	1147	21
2238	1660	867	21
2235	1117	409	21
2051	1657	1307	21
1643	1261	898	21
2226	1300	769	21
2188	1741	1353	21
2108	1429	1007	21
2114	1655	1243	21
2713	1892	1249	21
299	269	198	59
2187	1972	1617	21
1116	1003	767	59
119	106	64	59
60	60	56	59
133	131	110	59
517	497	440	59
296	294	230	21
2273	1543	1137	21
229	215	180	59
74	73	68	59
268	212	136	59
224	212	185	59
363	336	287	59
692	643	519	59
583	530	442	59
47	47	45	59
187	172	129	59
2713	1690	837	21
277	274	262	60
256	229	118	59
281	271	215	60
213	203	118	60
131	127	118	60
368	349	308	59
507	487	435	60
585	538	423	60
1035	950	799	59
188	181	162	59
135	126	78	59
279	276	259	60
443	327	229	59
176	175	135	59
642	632	508	60
238	222	198	59
1327	1062	536	21
589	576	473	60
2216	1454	1062	30
395	391	362	60
2084	1242	938	30
321	315	290	59
2049	1079	529	30
676	610	480	62
1143	1062	837	62
1982	1319	990	30
1160	1056	857	62
184	182	159	59
493	468	418	63
958	875	759	62
695	503	265	62
1230	1156	1094	62
2190	1310	961	30
1180	1112	1007	62
702	639	415	62
2021	1225	946	30
988	888	689	62
1256	1189	1072	62
731	499	319	62
869	869	816	62
934	907	880	63
1066	997	937	62
244	227	202	63
194	172	166	63
553	530	453	63
486	477	454	63
296	290	276	63
416	358	318	63
158	149	125	63
106	106	104	63
156	152	144	63
575	563	532	63
452	421	386	63
262	261	257	63
409	401	393	63
132	130	123	63
268	263	250	63
269	218	207	63
468	468	466	63
506	471	347	63
116	108	106	63
1159	1066	1013	63
530	526	499	63
670	657	644	63
85	82	63	63
244	241	229	63
89	89	88	63
1191	1090	924	63
152	146	135	63
247	235	228	63
832	774	446	86
196	187	182	63
826	654	310	86
756	533	278	86
189	177	174	63
645	558	370	86
802	623	337	86
808	793	753	63
283	274	271	63
328	321	305	63
657	533	278	86
859	761	507	86
981	918	810	86
283	259	155	86
96	95	74	86
248	237	178	86
387	339	226	86
326	306	245	86
931	794	342	86
774	646	281	86
643	616	442	86
220	220	153	86
474	451	296	86
152	148	115	86
120	120	88	86
132	130	108	86
592	548	458	86
215	210	183	86
642	599	415	86
128	116	86	86
703	569	344	86
716	684	557	86
253	234	163	86
144	139	126	86
187	178	136	86
1042	850	523	86
599	551	446	86
750	634	322	86
162	162	120	86
167	159	141	86
239	232	203	86
197	195	168	86
378	363	295	86
538	431	299	87
269	235	181	87
147	146	126	86
473	369	244	87
175	173	156	86
114	114	104	86
426	328	215	87
285	260	196	87
418	409	328	88
303	229	147	88
490	471	408	88
386	375	274	88
131	129	125	88
747	693	353	88
418	413	333	88
546	530	429	88
91	91	61	87
636	623	499	88
346	341	332	88
270	264	257	88
358	357	340	88
628	620	587	88
188	182	165	88
574	514	426	88
486	458	341	88
218	216	205	88
353	350	332	88
237	234	226	88
256	250	234	88
522	409	306	88
215	193	178	88
498	438	290	88
228	217	196	88
404	397	351	88
394	369	242	88
295	286	250	88
365	353	240	88
324	322	295	88
146	139	96	88
259	249	167	88
505	491	337	88
153	118	84	88
442	435	304	88
264	242	169	88
476	470	446	88
314	308	293	88
230	218	204	88
2093	1397	791	88
1838	1343	725	88
452	448	419	88
776	761	723	88
329	311	265	88
1392	1173	834	88
327	320	304	88
284	279	265	88
268	253	220	88
299	297	282	88
334	317	271	88
507	497	417	88
907	818	655	88
963	936	898	88
1074	1052	1017	88
347	341	322	88
939	928	688	88
2129	1910	1635	88
2102	1960	1496	88
418	412	386	88
658	617	367	88
1697	1553	1349	88
2209	1764	1250	88
1846	1325	920	89
525	515	509	67
1681	1487	1174	88
1285	749	390	88
443	443	442	68
831	815	785	68
444	441	439	68
1020	1020	999	68
1265	1256	1247	68
329	288	236	68
452	442	437	68
291	289	286	68
1793	1754	1692	68
842	825	800	68
145	145	142	68
1548	1504	1460	68
2409	2361	2264	68
203	203	201	68
771	754	734	68
2172	2125	2090	68
1697	1661	1629	68
187	185	182	68
202	202	200	68
657	648	629	68
1248	1248	1216	68
2179	2136	2029	68
497	481	412	68
296	288	279	68
656	634	588	68
492	483	473	68
1849	1809	1677	68
475	465	455	68
1154	1142	1079	68
783	759	736	68
212	189	184	68
2014	1974	1934	68
241	238	231	68
616	604	595	68
246	242	238	68
326	273	251	68
354	334	304	68
981	971	952	68
757	744	728	68
638	611	529	68
706	706	689	68
242	240	236	68
157	154	138	68
481	276	153	68
210	206	204	68
146	143	126	68
384	360	321	68
426	422	414	68
555	540	530	68
283	265	260	68
154	145	138	68
210	162	135	68
381	323	252	68
135	125	90	68
1558	1507	1151	68
190	186	171	68
436	400	300	68
331	322	205	69
1645	1620	1476	68
1968	1916	1752	68
431	380	314	69
348	235	159	69
266	252	212	69
578	431	340	69
300	285	273	69
497	480	339	69
201	173	132	69
577	516	456	69
123	123	117	68
2222	1208	586	30
2228	1302	609	30
183	178	154	68
116	108	91	69
307	289	246	69
513	490	377	69
224	215	184	69
862	572	240	30
250	197	124	69
196	158	108	69
2172	1232	539	30
2936	1695	959	30
2928	1621	665	30
305	259	150	30
2927	1993	1472	30
2142	1281	569	30
2999	1822	981	30
2222	1283	868	30
2922	2117	1730	30
1486	929	374	30
2127	1263	544	30
1663	1109	746	30
1797	890	680	30
1579	1556	1075	30
2906	1696	660	30
2309	1348	767	30
1983	1253	662	30
202	172	128	30
1783	1022	613	30
3010	1797	782	30
1076	617	250	30
2550	1387	641	30
2462	1515	744	30
2311	1391	881	30
2036	1450	770	30
2106	1296	749	30
2254	1269	818	30
2138	1254	637	30
1529	859	437	30
1338	1253	753	30
1985	1263	815	30
2332	1300	554	30
2543	1631	835	30
1942	1011	482	30
2781	1786	1209	30
1538	715	309	30
2082	1773	1465	30
2077	1256	500	30
1763	1087	558	30
176	174	152	89
221	216	181	89
2390	1463	1126	30
1648	991	425	30
3013	1774	803	30
2903	1505	637	30
1792	1136	467	30
709	373	236	30
137	135	111	89
285	285	265	89
329	324	278	89
229	218	198	89
350	347	327	89
384	376	243	89
266	264	212	89
503	500	436	89
139	135	129	89
485	461	417	89
2026	1394	845	30
395	385	202	89
494	476	326	89
439	425	387	89
184	181	142	89
91	83	60	89
308	302	186	89
735	674	398	89
184	173	92	89
174	171	157	89
317	317	206	89
130	116	62	89
198	194	167	89
295	286	182	89
159	152	103	89
366	364	316	89
129	129	127	89
601	564	514	89
645	624	568	89
1255	1137	636	89
429	426	387	89
710	703	588	89
953	838	468	89
290	280	192	89
218	218	208	89
101	101	70	89
286	286	282	89
227	224	211	89
448	433	223	89
274	242	146	77
1495	1309	845	89
611	605	554	89
657	583	387	89
264	224	171	77
634	591	336	77
641	632	613	77
154	154	139	89
223	217	213	78
517	487	378	78
268	243	200	78
768	560	351	77
446	439	428	78
384	344	319	78
511	427	253	77
175	167	117	77
504	310	190	78
264	258	248	78
1263	844	389	78
1265	903	504	78
321	313	273	78
1181	789	381	78
1239	833	397	78
580	567	534	78
639	586	422	78
456	294	156	78
349	321	263	78
350	329	298	78
355	333	240	78
313	283	218	78
619	587	439	78
2592	2083	1674	73
572	539	496	78
169	140	86	78
2018	1798	1459	73
124	123	117	78
201	183	170	78
349	337	326	78
2376	1919	1587	73
2215	1735	1356	73
1487	1278	1022	73
1170	952	768	73
303	281	253	78
1095	898	710	73
1239	1181	954	73
1180	984	842	73
1985	1631	1335	73
1759	1745	1486	73
1896	1664	1344	73
672	584	468	73
2387	2258	2061	73
1286	1187	973	73
2127	1866	1519	73
2157	1726	1405	73
2391	1912	1569	73
1389	1233	932	73
248	236	223	74
801	647	353	74
2290	1837	1469	73
2273	1785	1446	73
1207	994	811	73
151	145	138	73
232	221	211	74
2231	1801	1450	73
368	345	317	74
465	441	410	74
575	528	502	73
1094	997	947	73
442	404	387	74
643	628	596	74
777	761	726	74
256	235	207	74
2062	1632	1314	73
476	446	424	73
140	130	123	74
1454	1309	1108	74
390	352	336	73
128	120	113	74
276	268	261	74
270	249	207	74
461	453	431	74
871	802	770	74
175	143	136	74
620	605	586	74
1642	1485	1277	74
856	810	793	74
743	732	718	74
267	265	260	74
199	185	176	74
560	545	457	74
143	138	135	74
243	223	211	74
526	510	486	74
100	96	87	48
275	264	257	74
643	631	568	74
790	754	706	74
146	145	142	48
1045	970	922	74
140	129	114	48
820	808	645	48
1113	984	794	48
269	264	249	74
260	241	229	74
340	335	329	48
613	543	453	48
272	259	239	74
939	880	701	48
145	143	138	48
685	655	429	48
833	830	521	48
177	176	171	48
875	647	400	48
307	298	282	48
730	671	577	48
199	199	181	48
649	647	639	48
274	240	221	48
341	319	307	48
340	332	317	48
168	164	160	48
294	292	284	48
306	301	286	48
113	106	97	48
356	343	335	48
152	149	145	48
62	61	52	48
817	726	592	48
131	130	129	48
248	243	229	48
386	386	381	48
504	494	484	48
107	105	102	48
329	322	316	48
355	348	338	48
1055	1047	1026	48
123	118	86	48
215	211	205	49
761	575	299	48
90	89	82	48
760	731	632	48
1642	773	340	56
635	606	565	49
200	183	164	48
257	249	242	49
225	203	184	49
1481	1135	732	56
1318	904	558	56
113	112	106	49
678	345	163	56
176	173	166	49
2045	1345	1221	56
1872	1198	815	56
1303	1269	997	56
333	324	295	56
1218	553	279	56
411	383	206	56
1163	662	325	56
418	404	343	56
430	363	324	56
1266	1005	716	56
578	556	474	56
371	335	200	56
460	453	380	56
257	250	201	56
1192	930	808	56
332	310	232	56
1448	1307	1180	56
147	135	120	57
376	242	154	56
667	463	299	56
681	472	302	57
517	483	301	57
444	438	353	57
288	280	253	56
607	597	470	57
472	330	217	56
560	502	307	57
291	280	201	57
441	433	401	57
103	95	59	57
253	240	202	57
601	404	222	57
204	200	175	53
508	440	292	53
1050	990	718	53
337	319	279	53
1023	915	757	53
375	343	269	53
507	461	356	53
791	711	460	53
142	139	121	53
299	278	242	53
1806	1731	1479	53
574	553	390	53
306	300	244	53
469	438	398	53
164	158	143	53
327	325	319	54
191	189	163	54
437	391	364	54
238	194	135	54
298	224	162	53
341	322	298	54
325	309	251	53
323	308	280	54
366	318	264	53
285	285	253	54
321	311	289	54
1636	1030	799	56
358	355	327	54
308	286	232	54
202	180	111	54
197	195	182	54
331	326	307	53
443	397	283	53
190	184	155	53
148	142	131	54
240	236	211	53
947	932	762	53
143	143	119	54
1029	939	672	53
484	474	428	57
431	424	375	54
369	360	333	57
358	342	290	54
118	118	98	54
449	433	338	57
118	118	102	54
440	412	360	57
1028	597	349	57
178	176	163	57
189	180	171	54
357	347	327	54
127	126	124	61
167	167	158	54
206	176	124	61
143	140	126	61
620	520	371	54
128	119	98	61
71	71	63	61
150	148	131	54
2204	2123	1963	62
76	75	75	62
22	22	18	62
340	335	306	61
139	135	119	61
535	504	462	62
208	183	142	61
445	360	344	61
499	461	426	62
127	115	92	62
82	80	43	62
161	147	109	62
166	163	149	62
126	99	71	62
153	144	136	54
311	273	156	67
1211	1123	829	62
385	372	354	62
428	407	316	67
77	76	46	67
101	101	96	62
1727	1670	1191	67
568	414	177	67
537	524	484	62
1355	1264	1213	62
60	57	46	67
199	199	184	62
33	33	30	62
676	570	400	62
14	14	14	62
1790	1735	1280	67
636	634	604	62
335	326	311	62
70	65	60	62
309	275	200	67
175	145	139	62
303	285	231	67
73	73	64	61
353	340	317	54
70	70	69	61
186	182	157	54
249	242	230	67
168	152	110	67
166	161	153	54
186	180	145	67
385	380	343	54
127	123	94	54
308	298	266	67
165	150	143	62
194	188	172	67
268	246	172	67
213	203	175	67
363	326	248	67
246	241	200	67
522	312	183	67
835	676	341	67
211	188	105	67
193	190	156	67
210	200	175	78
1304	1257	935	67
716	675	496	67
1667	1075	955	67
360	329	234	67
1752	1694	1015	67
253	242	178	67
1317	1168	678	67
527	468	288	78
170	166	151	74
114	94	61	62
318	307	265	67
745	705	398	67
426	405	320	67
356	327	212	67
117	113	69	67
384	342	247	67
454	440	362	67
154	153	133	67
261	256	243	62
122	119	96	62
127	126	112	62
1944	1097	549	32
1168	703	237	25
1147	658	180	25
1363	798	242	25
1618	744	217	25
1228	580	179	25
1107	657	220	25
2516	1231	397	25
1149	525	194	25
1754	946	261	25
1030	788	378	25
760	549	178	25
1635	698	345	25
1416	638	227	25
1547	881	495	25
1063	612	186	25
2080	955	332	25
1237	461	159	25
950	438	168	25
1300	764	279	25
1188	537	224	25
898	412	146	25
2113	1029	421	25
1125	977	537	25
844	415	177	25
1654	1312	748	25
2175	1798	1073	25
1704	872	307	25
1472	860	394	25
2465	875	323	25
2197	970	355	25
2292	1728	869	25
1544	736	229	25
1893	1192	477	25
2185	1588	577	25
1850	1378	529	25
1201	761	290	25
834	769	621	60
1222	1042	665	25
2041	1546	967	81
124	124	112	60
112	111	103	60
325	295	259	60
220	209	186	60
268	254	217	60
78	78	76	60
67	63	63	60
299	299	271	60
128	124	98	60
68	68	60	60
242	223	201	60
171	161	150	60
184	177	172	60
335	327	273	60
360	354	334	60
154	147	136	60
189	184	179	60
187	181	171	60
346	336	328	60
646	453	275	60
224	205	189	60
1221	850	644	60
1887	1426	896	60
117	104	89	60
152	138	128	60
368	242	196	60
373	207	125	60
295	263	204	60
160	156	134	60
1008	940	856	60
106	106	99	60
1773	1312	991	60
477	457	366	60
53	53	44	60
244	234	223	60
483	476	414	60
147	131	121	61
513	469	404	61
684	567	436	60
538	507	461	61
103	77	47	60
576	535	469	61
212	206	194	61
2544	2305	1921	80
3233	2569	2087	80
2227	1991	1675	80
2036	1410	979	80
2137	1489	834	80
1997	1919	1613	80
2337	2222	1882	80
2593	2313	1713	80
1139	804	627	80
1677	1464	1215	80
236	228	215	44
199	193	184	44
2549	2353	1884	80
330	319	304	44
281	274	264	44
493	479	420	44
175	160	152	44
287	284	273	44
439	431	421	44
187	185	182	44
185	184	180	44
152	149	145	44
180	178	173	44
330	324	313	44
371	357	347	44
127	124	119	44
224	215	205	44
929	528	267	72
414	410	403	44
257	250	240	44
137	135	129	44
125	125	119	44
1007	708	378	72
908	419	175	72
1084	556	238	72
229	228	218	44
307	300	289	44
1253	810	393	72
122	112	89	72
274	183	131	72
244	236	168	38
2403	1957	1681	38
1023	597	272	72
221	205	133	38
824	758	589	38
127	97	76	72
242	235	171	54
385	317	219	72
627	559	438	38
300	282	232	38
2279	1953	1511	38
331	300	252	54
274	258	216	54
336	198	121	72
858	744	588	54
228	213	155	54
194	180	121	54
283	242	132	54
421	396	272	54
375	369	362	76
228	224	179	54
281	274	217	76
42	38	0	54
203	203	203	76
99	98	95	76
139	131	120	76
170	158	145	77
150	148	140	77
206	198	195	77
1121	1054	1036	77
1250	1166	769	39
1233	1072	710	39
1126	1063	793	39
300	263	246	77
1906	1588	1275	28
1456	599	190	28
1843	747	270	28
616	562	455	39
2477	1959	1327	28
2229	1635	813	28
197	186	163	78
253	237	210	78
444	393	287	78
264	260	251	74
817	774	612	78
172	143	64	78
1724	1508	1069	74
273	267	243	74
237	237	225	84
2011	1212	931	31
324	318	303	84
1523	919	438	30
177	166	90	74
690	350	175	30
395	360	251	51
549	400	320	50
1200	1032	929	50
1192	1056	898	45
363	223	152	51
1717	1112	944	45
898	743	631	45
1134	614	299	45
1315	930	664	58
2880	1933	1140	89
2106	1366	546	58
1171	763	346	58
2743	1666	1006	89
2093	1524	760	58
268	266	234	46
475	475	216	47
2422	1839	1124	47
2611	2454	2367	41
1248	1093	680	47
981	895	717	39
2257	1514	867	47
843	818	716	46
754	695	619	46
200	200	192	63
823	780	730	41
1180	958	814	41
1781	1599	1452	41
1923	1468	1079	58
1276	1089	987	41
1403	1003	552	89
512	506	479	46
964	832	561	47
1303	1008	871	45
1882	1189	708	58
421	401	341	46
1568	1255	1080	45
196	188	143	51
181	178	154	74
184	178	118	69
235	218	133	82
966	725	614	45
795	668	419	69
556	473	271	82
2448	1736	1319	29
274	260	222	78
594	546	338	82
100	100	95	84
1003	680	320	71
338	324	245	82
2130	1387	629	27
199	148	65	78
848	737	389	82
1134	510	241	71
1433	1218	833	65
493	440	271	82
1463	954	458	28
1196	956	704	71
154	150	135	76
1304	1299	867	65
1199	993	701	71
1017	815	506	71
1249	843	606	65
1126	1025	710	71
2380	1591	727	27
295	295	261	67
2322	1926	1371	32
1106	1075	942	67
958	929	835	55
663	574	461	32
112	112	108	84
2339	1559	1232	32
194	192	170	67
2289	1731	1052	32
2393	2065	1483	32
436	387	331	57
81	81	73	76
942	810	697	57
1065	998	599	55
697	607	533	57
346	345	305	67
349	339	312	79
2089	1284	557	27
443	433	399	76
1634	1427	1207	57
348	308	233	35
843	813	639	50
327	317	297	79
207	203	184	50
130	129	76	35
2158	2082	1812	70
81	78	64	70
1207	958	476	82
948	656	266	70
1221	1120	801	71
481	424	257	75
2575	1837	1180	29
1290	1174	1095	41
1296	937	622	29
535	488	327	69
436	421	366	84
87	74	40	82
1144	574	259	71
583	524	337	84
613	567	298	70
1688	1404	969	49
133	125	81	84
342	296	251	75
2668	2005	1503	33
259	245	225	75
102	102	96	63
2094	979	536	49
2208	1675	1279	33
1269	1243	1027	50
1536	1508	1280	50
891	838	712	57
1095	953	815	57
2023	1535	1142	33
2563	1697	1224	29
1096	824	457	25
2645	1929	1390	29
1540	1382	942	55
533	512	471	79
2573	1947	1456	33
2295	1720	1290	33
1043	996	906	42
1343	960	724	29
366	366	348	63
604	601	447	55
994	988	890	54
542	529	451	46
2099	1834	1201	25
1910	805	255	32
167	167	148	65
1085	986	913	42
411	405	371	67
2515	1671	1002	47
1506	1177	784	65
1133	1054	870	46
1288	892	633	65
581	545	380	42
2318	1604	822	47
1402	1029	512	58
2175	1754	1281	32
2591	1867	1257	47
951	781	523	32
751	600	456	33
1285	1054	770	32
1385	1111	793	32
800	597	386	32
1476	1095	648	81
703	521	346	81
1184	887	407	25
685	560	382	81
2018	1512	772	81
1031	851	480	58
1738	1466	834	81
2403	1858	1137	25
1169	1028	474	32
1678	1223	669	81
1385	1080	629	89
1505	1411	1171	80
179	160	129	61
2674	2210	1269	81
1829	1373	1170	45
1110	1055	950	42
650	614	415	61
1244	1117	932	80
2271	1546	1008	25
1043	990	762	42
1044	979	812	80
132	131	127	44
1500	1080	878	80
257	243	195	54
182	177	142	38
506	501	448	38
1528	1483	1291	42
1508	1126	846	33
219	216	176	84
1676	1594	1382	70
146	144	126	50
446	380	205	35
815	598	313	70
289	240	103	35
593	538	425	57
74	74	73	79
534	392	220	55
186	153	153	38
237	193	157	72
133	131	126	44
85	72	46	38
1002	991	984	44
243	169	95	72
104	96	65	54
673	655	653	77
829	744	510	77
1579	1365	1137	80
354	345	345	77
184	158	103	54
276	268	238	77
169	162	155	77
1309	639	262	28
1568	848	282	28
80	78	65	39
255	236	213	39
1482	1165	880	28
115	97	32	78
982	569	197	28
205	181	151	39
1285	952	506	74
312	290	269	78
2439	1219	958	31
651	639	554	78
313	307	279	74
1805	1363	1148	31
198	195	178	74
69	66	59	85
592	590	535	78
108	108	100	84
143	140	130	74
588	553	464	51
833	830	769	85
115	112	82	51
43	42	41	51
2176	1845	1429	31
136	136	123	85
2486	1658	1118	52
343	330	304	84
2761	2140	1446	52
762	583	434	50
2691	2070	1300	52
1083	780	541	50
1187	1060	899	50
1148	812	651	51
1097	722	504	50
1022	826	525	50
73	53	43	61
1020	862	737	45
327	189	114	50
1569	1200	916	51
2069	1550	1318	45
1816	703	386	89
1909	1413	1025	45
1254	794	328	58
1542	1112	657	58
1496	835	388	58
900	865	733	85
2276	1454	864	47
1711	1026	435	47
2456	1774	1076	47
1475	1186	756	89
2910	1757	1131	89
2187	1145	896	31
2356	2039	1907	41
560	554	484	63
1628	1107	470	58
2665	1777	1356	31
711	657	352	69
2473	2066	1418	47
131	121	115	85
115	110	78	69
266	262	231	74
396	378	224	74
149	146	134	63
269	265	246	74
142	142	122	46
2094	1594	978	74
2422	1347	460	27
735	623	424	71
1264	1100	902	65
237	233	199	63
2478	1893	1369	29
76	76	45	82
115	113	101	67
204	171	129	71
209	207	167	67
319	301	150	54
234	216	173	76
221	198	130	54
1955	1315	672	27
126	121	92	39
204	200	170	38
219	200	145	39
305	270	245	77
2332	2134	1721	32
611	566	510	38
2256	2029	1653	32
435	309	207	72
90	84	66	61
2226	1391	1141	32
2357	2021	1596	32
2256	1305	574	32
2346	1370	665	32
1650	1359	808	81
1193	1109	824	55
1020	1020	918	55
146	142	131	79
370	357	338	79
192	189	183	79
181	179	167	79
194	178	102	35
240	234	220	79
2439	2225	1636	32
145	145	140	79
2385	1920	1416	32
804	788	717	67
579	493	367	57
385	377	360	79
312	308	279	67
340	315	270	57
2414	2357	2125	67
521	465	397	57
1412	745	534	65
318	312	304	57
2070	1341	552	27
188	174	126	71
2363	1273	583	27
431	393	342	57
969	715	330	35
227	191	148	35
291	283	151	35
212	212	180	46
425	370	180	35
1225	792	394	36
375	339	286	50
1614	1560	1208	47
77	74	41	36
2783	1658	822	89
1088	735	350	36
1448	773	428	89
273	270	258	70
183	180	130	70
1605	1131	525	58
43	40	28	36
994	959	756	50
249	242	194	50
2087	1598	1360	45
1313	1001	466	36
474	463	412	50
444	434	367	50
2306	1197	524	89
370	337	190	35
144	141	112	50
775	701	495	50
180	177	155	50
81	78	66	70
170	168	150	50
305	298	277	70
238	230	161	36
344	334	278	70
283	255	149	36
443	436	376	50
428	413	382	70
230	209	140	75
1057	926	664	84
962	948	837	50
196	178	128	84
246	222	136	36
255	218	158	84
2372	1531	1025	49
1231	959	720	33
2607	1778	1207	49
1520	1106	622	36
1506	1127	849	33
2650	1146	588	49
285	258	215	57
2298	1100	765	49
2460	1854	1395	33
2116	1525	1008	25
75	60	40	35
2120	1489	1046	33
2210	1881	1270	49
2113	1734	936	26
320	302	275	57
244	228	197	57
2121	1358	582	26
1783	996	352	26
2201	1652	848	26
2744	2633	2401	32
1684	982	417	26
1672	763	499	26
2144	1642	1130	25
1610	929	604	26
439	437	369	42
1938	1439	1090	33
395	381	339	42
1315	1198	856	42
2524	1235	578	26
2520	1212	657	26
376	371	358	43
156	148	124	84
306	305	299	42
410	396	344	43
336	328	315	42
502	485	381	70
354	347	336	43
2330	1777	1243	26
220	185	92	70
100	98	67	32
378	289	123	81
184	184	179	43
1126	888	538	82
370	370	355	43
126	123	116	61
387	384	370	43
2321	1712	970	26
396	389	378	44
1038	1013	976	44
111	106	87	37
390	385	371	43
1010	979	959	44
664	415	276	37
142	130	121	61
2425	1760	1120	26
80	75	65	61
536	354	248	72
170	137	84	72
765	516	336	37
786	713	596	38
261	227	210	37
110	92	65	72
463	297	161	72
227	169	96	72
342	239	135	38
2839	2027	1382	21
1033	999	744	44
227	140	81	72
665	426	245	72
329	259	183	38
769	564	372	37
342	226	138	72
2832	1914	1341	21
172	146	90	72
100	94	66	38
255	141	94	72
556	529	353	37
1625	1454	1088	38
830	621	431	38
339	227	133	37
454	442	411	38
97	67	62	38
291	200	136	72
575	543	392	37
444	435	349	38
662	525	349	38
774	454	294	38
1563	1434	1130	80
395	328	164	54
35	34	13	54
1379	1183	603	54
255	223	210	38
193	187	150	38
136	122	100	38
317	317	167	54
530	386	251	37
310	281	193	38
312	274	194	54
302	286	278	77
540	520	322	54
371	320	230	54
475	443	411	77
195	193	149	54
381	344	197	54
219	209	200	77
436	427	405	77
444	423	404	77
140	139	132	77
419	390	361	77
237	223	195	39
220	204	149	39
193	187	168	39
219	211	192	39
325	305	266	39
1988	1950	1212	28
2112	1469	701	28
240	233	195	39
2081	1125	407	28
373	360	243	28
1489	1197	885	28
539	519	426	78
123	121	111	75
1133	976	529	28
481	427	303	78
500	484	453	39
170	161	136	39
497	455	340	78
953	925	825	85
1115	593	427	31
322	311	266	74
393	347	209	74
104	100	89	74
1160	991	791	31
71	71	62	52
363	334	286	74
313	285	196	52
501	494	394	31
916	861	642	85
861	613	447	51
1274	1080	974	51
471	344	217	52
2154	1482	1059	51
493	472	426	52
1138	782	625	51
1447	1229	1135	51
2146	1631	1388	45
1399	1076	979	51
126	121	103	89
1835	956	508	31
1194	1131	833	51
1533	1192	1020	45
[truncated: 93,057 more rows]

[truncated: 14 more sheets: Russia 2012, Austria 2008, Canada 2011, Finland 2011, France 2007, Mexico 2006, Mexico 2012, South Africa 2009, Spain 2008, Spain 2011, Uganda 2011, Turkey 2017, Turkey 2018 (parl), Turkey 2018 (pres)]
